# Supplementary material for: Epigenome and interactome profiling uncovers principles of distal regulation in the barley genome
Source: Cell Genom. 2025 Oct 10;6(1):101037. doi: 10.1016/j.xgen.2025.101037 (PMC12926201; doi:10.1016/j.xgen.2025.101037)
Supplement: Table S2. Coordinates of E7 segments in the MorexV3 genome across four developmental stages, related to Figure 2A [file mmc2.xlsx]

## Sheet: 8DAP
Table S2. Coordinates of E7 segments in MorexV3 genome across four developmental stages (related to Figure 2A) - 8DAP embryo
chr1H	0	200
chr1H	12200	12400
chr1H	20000	20200
chr1H	23400	23600
chr1H	76000	76200
chr1H	77400	78200
chr1H	148600	149000
chr1H	152000	152400
chr1H	156400	156600
chr1H	160400	161000
chr1H	173000	173400
chr1H	179600	180200
chr1H	181400	182200
chr1H	187600	188000
chr1H	260200	260600
chr1H	265000	265400
chr1H	271600	271800
chr1H	303600	303800
chr1H	340600	340800
chr1H	344600	344800
chr1H	409400	409600
chr1H	446600	448600
chr1H	527600	527800
chr1H	570400	570600
chr1H	886000	886200
chr1H	1478600	1479000
chr1H	1495800	1498400
chr1H	1518800	1519200
chr1H	1596000	1596600
chr1H	1602200	1602600
chr1H	1610800	1613400
chr1H	1621800	1622200
chr1H	1659200	1659800
chr1H	1664000	1664600
chr1H	1717200	1717600
chr1H	1728200	1728800
chr1H	1730800	1731000
chr1H	1748600	1749600
chr1H	1861000	1861200
chr1H	1940800	1941200
chr1H	2088000	2088200
chr1H	2306000	2306600
chr1H	2317800	2318600
chr1H	2326400	2327000
chr1H	2327600	2328000
chr1H	2329000	2329400
chr1H	2411800	2412600
chr1H	2414600	2414800
chr1H	2429200	2429400
chr1H	2443200	2443400
chr1H	2445800	2446800
chr1H	2455600	2456000
chr1H	2457600	2457800
chr1H	2467600	2469000
chr1H	2478400	2478600
chr1H	2480000	2480400
chr1H	2582000	2582400
chr1H	2644200	2644600
chr1H	2862000	2863600
chr1H	3365000	3365400
chr1H	3413200	3413600
chr1H	3414600	3415000
chr1H	3419200	3419800
chr1H	3427800	3428200
chr1H	3498600	3498800
chr1H	4427400	4427800
chr1H	4515600	4516600
chr1H	4520400	4520600
chr1H	4909600	4909800
chr1H	5002600	5003000
chr1H	5082600	5085400
chr1H	5093800	5095000
chr1H	5220800	5221000
chr1H	5226800	5227000
chr1H	5228200	5228400
chr1H	5232000	5232200
chr1H	5290200	5290600
chr1H	5293000	5293600
chr1H	5366400	5367000
chr1H	5372000	5373600
chr1H	5382400	5382800
chr1H	5385800	5386400
chr1H	5440600	5442400
chr1H	5443000	5443400
chr1H	5511200	5511400
chr1H	5523200	5523400
chr1H	5551800	5552600
chr1H	5573200	5574400
chr1H	5645200	5646200
chr1H	5715800	5716400
chr1H	5893000	5893600
chr1H	6052800	6053000
chr1H	6060200	6061200
chr1H	6110800	6111200
chr1H	6158400	6159400
chr1H	6243800	6245000
chr1H	6293200	6294000
chr1H	6638400	6638800
chr1H	6667600	6669000
chr1H	6672200	6672600
chr1H	6823000	6823400
chr1H	6872800	6873800
chr1H	6883000	6884000
chr1H	7054800	7055200
chr1H	7080000	7080200
chr1H	7585400	7586200
chr1H	7588000	7588400
chr1H	7609400	7609600
chr1H	7658800	7659200
chr1H	7755000	7755400
chr1H	7877000	7877400
chr1H	7884800	7885400
chr1H	8009600	8010000
chr1H	8070200	8070600
chr1H	8101200	8101600
chr1H	8148800	8149200
chr1H	8164400	8165000
chr1H	8304000	8304400
chr1H	8324800	8325200
chr1H	8344800	8345400
chr1H	8349800	8350200
chr1H	8378400	8379200
chr1H	8519200	8519600
chr1H	8526400	8526800
chr1H	8529200	8529400
chr1H	8541600	8542000
chr1H	8544400	8546000
chr1H	8694600	8696200
chr1H	8712600	8713000
chr1H	8724000	8724800
chr1H	8726000	8726400
chr1H	8739000	8740200
chr1H	8863800	8866200
chr1H	8873800	8874400
chr1H	8948200	8948800
chr1H	8953600	8954200
chr1H	9130400	9130800
chr1H	9141400	9142600
chr1H	9155200	9155800
chr1H	9289400	9290800
chr1H	9292600	9294400
chr1H	9304200	9304600
chr1H	9311400	9311600
chr1H	9318800	9319600
chr1H	9322200	9322600
chr1H	9325600	9325800
chr1H	9328000	9328400
chr1H	9337200	9337400
chr1H	9367400	9368000
chr1H	9406800	9407400
chr1H	9417000	9417400
chr1H	9444600	9444800
chr1H	9457000	9457400
chr1H	9497200	9498000
chr1H	9505800	9506200
chr1H	9543200	9543600
chr1H	9545000	9545400
chr1H	9591600	9592200
chr1H	9619000	9619200
chr1H	9754800	9755800
chr1H	9799200	9799400
chr1H	9800600	9801000
chr1H	9805000	9805200
chr1H	9846200	9847000
chr1H	9848800	9849000
chr1H	9850000	9850200
chr1H	9874200	9875000
chr1H	9888600	9889200
chr1H	10034200	10034600
chr1H	10037600	10038000
chr1H	10195400	10196200
chr1H	10197400	10199200
chr1H	10303000	10303600
chr1H	10534200	10534800
chr1H	10549400	10550800
chr1H	10559800	10561000
chr1H	10775200	10776200
chr1H	10777600	10778000
chr1H	10797200	10797400
chr1H	10952800	10953400
chr1H	10977400	10977800
chr1H	11021400	11022600
chr1H	11055000	11056000
chr1H	11105200	11105800
chr1H	11126800	11129200
chr1H	11131000	11131400
chr1H	11180600	11181000
chr1H	11465000	11466000
chr1H	11466800	11467200
chr1H	11476800	11477200
chr1H	11499400	11499800
chr1H	11503400	11503800
chr1H	11504400	11504800
chr1H	11555400	11556000
chr1H	11633600	11634600
chr1H	11658400	11659000
chr1H	11660000	11660400
chr1H	11759600	11760000
chr1H	11832400	11833200
chr1H	11840600	11841600
chr1H	11846000	11846400
chr1H	11853800	11854000
chr1H	11856000	11857000
chr1H	11865600	11865800
chr1H	11961200	11961600
chr1H	11977200	11977600
chr1H	12017800	12018200
chr1H	12024200	12024600
chr1H	12105800	12106400
chr1H	12113600	12114000
chr1H	12115200	12116400
chr1H	12323200	12323600
chr1H	12616200	12617200
chr1H	12729400	12729800
chr1H	12809600	12810600
chr1H	12819000	12819400
chr1H	13173000	13173600
chr1H	13176000	13176600
chr1H	13183400	13183800
chr1H	13211000	13211600
chr1H	13211800	13212600
chr1H	13216200	13216600
chr1H	13227200	13227800
chr1H	13231400	13233400
chr1H	13235200	13236000
chr1H	13324600	13325200
chr1H	13334800	13335200
chr1H	13346400	13346800
chr1H	13379000	13379600
chr1H	13402400	13403000
chr1H	13469400	13469600
chr1H	13472200	13473000
chr1H	13527800	13528400
chr1H	13827600	13828200
chr1H	13832400	13833000
chr1H	13865800	13866000
chr1H	13954200	13955000
chr1H	13964000	13964200
chr1H	14099000	14099400
chr1H	14139600	14140200
chr1H	14142800	14143200
chr1H	14160000	14160600
chr1H	14169800	14170400
chr1H	14223400	14223600
chr1H	14243200	14243400
chr1H	14381200	14381400
chr1H	14401400	14402800
chr1H	14472600	14473000
chr1H	14728400	14730600
chr1H	14776800	14777200
chr1H	14778000	14779200
chr1H	14836400	14836800
chr1H	14873200	14873800
chr1H	14880200	14880400
chr1H	15014400	15014800
chr1H	15016600	15017000
chr1H	15079600	15080000
chr1H	15085600	15086400
chr1H	15089600	15090000
chr1H	15099600	15099800
chr1H	15112800	15113200
chr1H	15153800	15154600
chr1H	15160600	15161200
chr1H	15185200	15186200
chr1H	15330000	15330600
chr1H	15386800	15387200
chr1H	15402800	15403200
chr1H	15435000	15435200
chr1H	15443800	15445200
chr1H	15456800	15457200
chr1H	15488200	15489000
chr1H	15493400	15493800
chr1H	15499000	15499400
chr1H	15502600	15503000
chr1H	15508000	15508600
chr1H	15539600	15540200
chr1H	15565200	15565600
chr1H	15591800	15592200
chr1H	15606200	15606600
chr1H	15630800	15632000
chr1H	15679000	15679400
chr1H	15699000	15699400
chr1H	15702400	15703000
chr1H	15711000	15711800
chr1H	15715400	15715800
chr1H	15719400	15720600
chr1H	15768600	15768800
chr1H	15807800	15809200
chr1H	15810200	15810600
chr1H	15820400	15821200
chr1H	15841600	15842000
chr1H	15876400	15878000
chr1H	15899200	15899400
chr1H	15930000	15930400
chr1H	16048000	16048200
chr1H	16062600	16063400
chr1H	16081600	16082200
chr1H	16142400	16142600
chr1H	16230800	16231200
chr1H	16359200	16359600
chr1H	16439000	16439400
chr1H	16513000	16513400
chr1H	16545600	16546000
chr1H	16705000	16705400
chr1H	16844800	16845400
chr1H	16852800	16853000
chr1H	16966800	16967200
chr1H	16991400	16991800
chr1H	17322600	17323400
chr1H	17339600	17339800
chr1H	17405200	17405600
chr1H	17433400	17434400
chr1H	17436400	17436800
chr1H	17974800	17975000
chr1H	18017200	18017600
chr1H	19339000	19339400
chr1H	19405800	19406400
chr1H	19441400	19442800
chr1H	19477000	19477200
chr1H	19600000	19600400
chr1H	19715200	19715400
chr1H	19717800	19718400
chr1H	19784600	19784800
chr1H	19815800	19817200
chr1H	19824400	19824600
chr1H	19832000	19832400
chr1H	19839800	19840400
chr1H	19934200	19934800
chr1H	20129200	20129600
chr1H	20134800	20136000
chr1H	20155400	20156000
chr1H	20157800	20158200
chr1H	20181000	20181200
chr1H	20198000	20198800
chr1H	20225400	20225800
chr1H	20280000	20280800
chr1H	20397400	20397600
chr1H	20448200	20448800
chr1H	20521800	20522200
chr1H	20555800	20556400
chr1H	20591000	20591200
chr1H	20717800	20719600
chr1H	20723600	20726600
chr1H	20776800	20777200
chr1H	20814800	20815400
chr1H	20816200	20816600
chr1H	20838200	20839600
chr1H	20843400	20843600
chr1H	20845800	20847000
chr1H	20849000	20849400
chr1H	20913400	20914400
chr1H	20927200	20928600
chr1H	20929600	20930000
chr1H	20932000	20932800
chr1H	20934200	20935600
chr1H	20949600	20950200
chr1H	20951800	20952400
chr1H	20984600	20985200
chr1H	21001400	21001800
chr1H	21002600	21002800
chr1H	21023000	21023800
chr1H	21024800	21025000
chr1H	21026200	21026600
chr1H	21047400	21049200
chr1H	21049800	21050200
chr1H	21054200	21054600
chr1H	21070200	21070600
chr1H	21238600	21239000
chr1H	21243800	21244000
chr1H	21274200	21274600
chr1H	21385200	21387400
chr1H	21390000	21390800
chr1H	21445200	21445600
chr1H	21458000	21458600
chr1H	21465800	21466400
chr1H	21479000	21479400
chr1H	21480400	21480800
chr1H	21509200	21509600
chr1H	21524600	21525000
chr1H	21680200	21680600
chr1H	21685400	21685800
chr1H	21765400	21766000
chr1H	21913400	21915600
chr1H	21968800	21970400
chr1H	22089600	22090600
chr1H	22091400	22091800
chr1H	22093800	22094200
chr1H	22124000	22124800
chr1H	22245000	22245400
chr1H	22297400	22297800
chr1H	22424000	22425400
chr1H	22435600	22436200
chr1H	22438200	22438400
chr1H	22506400	22507400
chr1H	22516400	22517000
chr1H	22528400	22529800
chr1H	22683000	22683600
chr1H	22691400	22692200
chr1H	22700000	22700600
chr1H	22803600	22804000
chr1H	22872600	22872800
chr1H	23006600	23007200
chr1H	23007800	23008200
chr1H	23028200	23028800
chr1H	23029600	23030000
chr1H	23148400	23148800
chr1H	23353200	23353600
chr1H	23732200	23732400
chr1H	23904000	23905000
chr1H	23990600	23993200
chr1H	24074600	24075000
chr1H	24081000	24081200
chr1H	24103200	24103800
chr1H	24126600	24127000
chr1H	24135200	24135800
chr1H	24148000	24148800
chr1H	24240000	24240400
chr1H	24310800	24311800
chr1H	24392800	24394000
chr1H	24451200	24452000
chr1H	24458200	24459000
chr1H	24586400	24586800
chr1H	24638600	24638800
chr1H	24664400	24664800
chr1H	24680400	24681600
chr1H	24730600	24731200
chr1H	24737200	24737600
chr1H	24739800	24740600
chr1H	24741200	24742000
chr1H	24809600	24810400
chr1H	24831400	24832200
chr1H	24855200	24856000
chr1H	24870000	24870400
chr1H	24873200	24873800
chr1H	24875200	24875400
chr1H	25074000	25074600
chr1H	25075000	25076000
chr1H	25077400	25078400
chr1H	25081000	25081400
chr1H	25084800	25085000
chr1H	25326200	25326600
chr1H	25343400	25344000
chr1H	25344600	25344800
chr1H	25349800	25350200
chr1H	25351600	25351800
chr1H	25420400	25420600
chr1H	25429800	25430800
chr1H	25511000	25511400
chr1H	25512200	25513200
chr1H	25518400	25518600
chr1H	25525000	25526200
chr1H	25534400	25535400
chr1H	25673200	25675000
chr1H	25675400	25675800
chr1H	25686800	25687600
chr1H	25689600	25692000
chr1H	25761400	25761800
chr1H	25762800	25763200
chr1H	25882000	25882400
chr1H	25928800	25929200
chr1H	26129600	26131200
chr1H	26177200	26178000
chr1H	26196400	26196800
chr1H	26264400	26264800
chr1H	26300800	26301200
chr1H	26303600	26305000
chr1H	26328400	26329200
chr1H	26428000	26428400
chr1H	26474000	26474600
chr1H	26475600	26476200
chr1H	26481200	26481600
chr1H	26517000	26517400
chr1H	26622600	26623000
chr1H	26636200	26637000
chr1H	26647600	26648000
chr1H	26714600	26715600
chr1H	26919400	26919800
chr1H	26928800	26929400
chr1H	26930400	26931400
chr1H	27066800	27067600
chr1H	27073200	27073400
chr1H	27140000	27140400
chr1H	27183200	27183600
chr1H	27372000	27372400
chr1H	27510800	27511400
chr1H	27536400	27536600
chr1H	27713400	27713800
chr1H	27734800	27735800
chr1H	27745400	27745800
chr1H	28139200	28139400
chr1H	28140400	28141000
chr1H	28405000	28405600
chr1H	28648600	28650400
chr1H	28866800	28867200
chr1H	28920200	28921000
chr1H	28922200	28922400
chr1H	28924200	28924800
chr1H	28929600	28930400
chr1H	28931600	28932000
chr1H	29103800	29104200
chr1H	29134200	29134600
chr1H	29286200	29286600
chr1H	29289800	29290200
chr1H	29293600	29294400
chr1H	29384200	29385400
chr1H	29412800	29416200
chr1H	29465400	29465800
chr1H	29468400	29469400
chr1H	29519200	29520400
chr1H	29524600	29525400
chr1H	29642000	29642400
chr1H	29799800	29800200
chr1H	29800800	29801800
chr1H	29804000	29805000
chr1H	29878400	29879800
chr1H	29880400	29881400
chr1H	29883400	29883800
chr1H	29893400	29894000
chr1H	29915800	29916200
chr1H	29946600	29947000
chr1H	29961800	29964200
chr1H	29970400	29971200
chr1H	29979400	29983000
chr1H	29986000	29986600
chr1H	30070800	30071200
chr1H	30087400	30087800
chr1H	30096600	30097800
chr1H	30271600	30272200
chr1H	30311800	30312200
chr1H	30394800	30395400
chr1H	30433200	30433600
chr1H	30796400	30797200
chr1H	30798000	30798400
chr1H	30799600	30800800
chr1H	30804800	30805400
chr1H	30983800	30984200
chr1H	31191800	31194000
chr1H	31300600	31302200
chr1H	31331600	31331800
chr1H	31335200	31336000
chr1H	31387600	31387800
chr1H	31400400	31401200
chr1H	31402200	31402600
chr1H	31443400	31443800
chr1H	31460000	31460600
chr1H	31518200	31519600
chr1H	31601200	31601800
chr1H	31619800	31620600
chr1H	31623600	31623800
chr1H	31637800	31639000
chr1H	31788000	31788800
chr1H	31790200	31791000
chr1H	31793600	31794000
chr1H	31828200	31829200
chr1H	31840400	31840800
chr1H	31867400	31867800
chr1H	31873000	31873200
chr1H	31880600	31881800
chr1H	31988600	31989000
chr1H	32030200	32031200
chr1H	32104000	32104600
chr1H	32136600	32137000
chr1H	32206800	32207000
chr1H	32218000	32218800
chr1H	32226800	32227400
chr1H	32227600	32228200
chr1H	32371400	32372000
chr1H	32376800	32377200
chr1H	32381000	32381200
chr1H	32531600	32532000
chr1H	32547800	32548200
chr1H	32548800	32549400
chr1H	32553600	32554600
chr1H	32560800	32561200
chr1H	32664200	32664600
chr1H	32673400	32674400
chr1H	32679400	32680000
chr1H	32689200	32690200
chr1H	32692400	32693200
chr1H	32695200	32695800
chr1H	32701800	32702200
chr1H	32703800	32705000
chr1H	32708600	32710200
chr1H	32715800	32717000
chr1H	32717800	32718400
chr1H	32740800	32741200
chr1H	32813600	32814200
chr1H	32933800	32934600
chr1H	33153200	33153600
chr1H	33166200	33167400
chr1H	33195600	33196000
chr1H	33196600	33197800
chr1H	34503200	34503600
chr1H	34504200	34504600
chr1H	34711000	34711800
chr1H	34882600	34883000
chr1H	34889800	34890000
chr1H	34891000	34891800
chr1H	34963400	34963800
chr1H	34987600	34988400
chr1H	34995800	34997200
chr1H	35005200	35005400
chr1H	35077600	35078000
chr1H	35079200	35080600
chr1H	35105600	35106600
chr1H	35115400	35116600
chr1H	35128800	35130000
chr1H	35165200	35165600
chr1H	35167000	35167400
chr1H	35201800	35202400
chr1H	35487400	35488800
chr1H	35508800	35510400
chr1H	35575800	35576200
chr1H	35606000	35606600
chr1H	35612400	35613000
chr1H	35743400	35744800
chr1H	36002400	36002800
chr1H	36029000	36030000
chr1H	36116000	36116200
chr1H	36117200	36117800
chr1H	36411600	36412800
chr1H	36417200	36418200
chr1H	36640600	36641000
chr1H	36716200	36716600
chr1H	36757000	36757400
chr1H	36879000	36879400
chr1H	36888800	36889400
chr1H	36916200	36916600
chr1H	36947000	36947400
chr1H	36979000	36979800
chr1H	36988600	36989800
chr1H	36996200	36997000
chr1H	37039800	37040800
chr1H	37076800	37077200
chr1H	37083800	37084400
chr1H	37086200	37086400
chr1H	37118000	37118200
chr1H	37211400	37211800
chr1H	37233200	37233800
chr1H	37254400	37254800
chr1H	37334000	37334400
chr1H	37335800	37336200
chr1H	37347200	37347600
chr1H	37480600	37482400
chr1H	37484600	37487400
chr1H	37559400	37559800
chr1H	37641800	37642200
chr1H	37647000	37647400
chr1H	37658400	37659000
chr1H	37682600	37683200
chr1H	37700600	37701000
chr1H	37725600	37726200
chr1H	37728800	37729800
chr1H	37732800	37733000
chr1H	37754200	37754600
chr1H	37795400	37796000
chr1H	37824200	37825400
chr1H	37925000	37925200
chr1H	37977600	37978800
chr1H	37980000	37981400
chr1H	38073400	38074400
chr1H	38076800	38077600
chr1H	38081800	38083600
chr1H	38084600	38085000
chr1H	38486400	38487800
chr1H	38502200	38502800
chr1H	38679600	38679800
chr1H	39039200	39039800
chr1H	39042200	39042600
chr1H	39248600	39248800
chr1H	39455400	39455800
chr1H	39509000	39509800
chr1H	39725400	39725600
chr1H	39730000	39730600
chr1H	39810800	39811200
chr1H	40001200	40001800
chr1H	40008600	40009400
chr1H	40068000	40069400
chr1H	40179000	40179400
chr1H	40230000	40230600
chr1H	40326200	40327600
chr1H	40333200	40334600
chr1H	40342600	40344200
chr1H	40345000	40345400
chr1H	40346400	40347000
chr1H	40360400	40360600
chr1H	40556800	40557600
chr1H	40561200	40561800
chr1H	40565200	40565600
chr1H	40919400	40921800
chr1H	40923600	40925000
chr1H	40926800	40928800
chr1H	40931600	40932200
chr1H	41109600	41110000
chr1H	41213600	41213800
chr1H	41215200	41215800
chr1H	41360200	41360400
chr1H	41361800	41362200
chr1H	41363600	41364200
chr1H	41385800	41386200
chr1H	41427400	41428400
chr1H	41534400	41535600
chr1H	41736800	41737800
chr1H	41739200	41739600
chr1H	41806600	41807400
chr1H	41841000	41841400
chr1H	41867800	41868200
chr1H	42002200	42003400
chr1H	42004400	42005000
chr1H	42008000	42008400
chr1H	42014800	42017800
chr1H	42020000	42020400
chr1H	42021800	42022400
chr1H	42026200	42027000
chr1H	42070000	42070400
chr1H	42073200	42075400
chr1H	42081600	42081800
chr1H	42084200	42084400
chr1H	42194400	42195200
chr1H	42241600	42243200
chr1H	42322000	42322400
chr1H	42620400	42621000
chr1H	42685400	42686800
chr1H	42715200	42716600
chr1H	42848400	42849600
chr1H	42852400	42852800
chr1H	42865000	42865400
chr1H	42927400	42927800
chr1H	42929200	42929600
chr1H	42992000	42992600
chr1H	43032800	43033400
chr1H	43296200	43296600
chr1H	43317600	43318400
chr1H	43376800	43377200
chr1H	43395200	43395600
chr1H	43566400	43567600
chr1H	43888000	43888200
chr1H	43997200	43997600
chr1H	44013200	44013600
chr1H	44015400	44015600
chr1H	44195800	44196200
chr1H	44200600	44200800
chr1H	44363400	44364200
chr1H	44497600	44497800
chr1H	44501600	44501800
chr1H	44761200	44761800
chr1H	44769200	44769600
chr1H	44779800	44780400
chr1H	44783400	44784400
chr1H	44787200	44787600
chr1H	44797400	44797600
chr1H	44823400	44824000
chr1H	44843200	44844400
chr1H	45072200	45073000
chr1H	45220000	45221000
chr1H	45292400	45293400
chr1H	45415800	45416200
chr1H	45474200	45474400
chr1H	45476000	45477000
chr1H	45697000	45697400
chr1H	45719600	45720000
chr1H	45766400	45766800
chr1H	45780600	45780800
chr1H	45871400	45871800
chr1H	46120000	46120400
chr1H	46165800	46166800
chr1H	46181600	46182000
chr1H	46194400	46194800
chr1H	46195800	46197200
chr1H	46231600	46232200
chr1H	46389600	46390200
chr1H	46459200	46460200
chr1H	46522600	46523200
chr1H	46540800	46541200
chr1H	46732000	46732400
chr1H	46807600	46807800
chr1H	46815600	46816600
chr1H	47051200	47051600
chr1H	47053600	47054800
chr1H	47243600	47244600
chr1H	47245400	47245800
chr1H	47248800	47250200
chr1H	47298200	47298600
chr1H	47407800	47408200
chr1H	47438400	47439000
chr1H	47446800	47447400
chr1H	47449600	47449800
chr1H	47496200	47496600
chr1H	47499800	47500400
chr1H	47500600	47501200
chr1H	47502000	47502400
chr1H	47503000	47503800
chr1H	47506000	47506400
chr1H	47649000	47649400
chr1H	47732200	47732800
chr1H	47744400	47748600
chr1H	47862200	47863000
chr1H	47975400	47975800
chr1H	48244200	48245000
chr1H	48260200	48260400
chr1H	48278200	48278400
chr1H	48313600	48314800
chr1H	48359400	48359600
chr1H	48384000	48384200
chr1H	48495800	48496000
chr1H	48565000	48565400
chr1H	48615200	48615400
chr1H	48721200	48721600
chr1H	48761800	48762200
chr1H	48878000	48878200
chr1H	48880400	48881000
chr1H	48947400	48947800
chr1H	49054400	49055000
chr1H	49225400	49225800
chr1H	49311600	49312800
chr1H	49489800	49490200
chr1H	49620000	49620400
chr1H	49650600	49651400
chr1H	49837800	49838600
chr1H	49925400	49926400
chr1H	49929200	49929400
chr1H	50000400	50001000
chr1H	50002400	50002600
chr1H	50046200	50046600
chr1H	50175400	50175800
chr1H	50295400	50295800
chr1H	50320600	50321200
chr1H	50411000	50413000
chr1H	50595800	50597000
chr1H	50599400	50600600
chr1H	50672800	50673600
chr1H	50797600	50798000
chr1H	50823200	50823600
chr1H	50881000	50882000
chr1H	51162800	51163400
chr1H	51218400	51219000
chr1H	51277400	51278000
chr1H	51333800	51334600
chr1H	51618800	51620000
chr1H	51680000	51680400
chr1H	51757600	51759000
chr1H	51932400	51933000
chr1H	51935000	51935400
chr1H	51958600	51959400
chr1H	51960600	51961200
chr1H	52034800	52035600
chr1H	52076000	52076400
chr1H	52114400	52114800
chr1H	52221600	52221800
chr1H	52235800	52236200
chr1H	52359400	52360400
chr1H	52460800	52461200
chr1H	52462800	52463400
chr1H	52464200	52465200
chr1H	52621800	52623000
chr1H	52819000	52819800
chr1H	53075400	53076000
chr1H	53077200	53077800
chr1H	53096600	53097800
chr1H	53109400	53109800
chr1H	53118200	53118600
chr1H	53199400	53199800
chr1H	53359200	53360000
chr1H	53391400	53391800
chr1H	53422200	53422600
chr1H	53472200	53472600
chr1H	53488800	53489200
chr1H	53498200	53498400
chr1H	53499200	53499600
chr1H	53530000	53530400
chr1H	53620200	53620800
chr1H	53669600	53670000
chr1H	53699400	53700200
chr1H	53705800	53706000
chr1H	53710000	53710800
chr1H	53711800	53712400
chr1H	53799000	53800200
chr1H	53827000	53827400
chr1H	53833600	53835800
chr1H	53964600	53965000
chr1H	53978800	53979200
chr1H	54123800	54124600
chr1H	54126200	54127000
chr1H	54251600	54252600
chr1H	54271600	54272600
chr1H	54338600	54339200
chr1H	54347600	54348000
chr1H	54377400	54378000
chr1H	54507000	54507200
chr1H	54612400	54612800
chr1H	54626400	54626800
chr1H	54638600	54639600
chr1H	54667200	54667600
chr1H	54917800	54919200
chr1H	54944800	54945000
chr1H	55093200	55093600
chr1H	55094200	55094600
chr1H	55095800	55096400
chr1H	55231800	55232600
chr1H	55242000	55242200
chr1H	55269800	55271600
chr1H	55350600	55351000
chr1H	55353400	55353800
chr1H	55356800	55357200
chr1H	55362000	55362600
chr1H	55391600	55392200
chr1H	55396800	55397200
chr1H	55549600	55550000
chr1H	55639600	55640400
chr1H	55688200	55688400
chr1H	55713600	55714000
chr1H	55933000	55933400
chr1H	56052200	56052400
chr1H	56056000	56056800
chr1H	56127000	56127400
chr1H	56149600	56150000
chr1H	56189200	56189800
chr1H	56195800	56196000
chr1H	56209800	56210600
chr1H	56212600	56212800
chr1H	56435600	56435800
chr1H	56448600	56449600
chr1H	56538800	56539200
chr1H	56645200	56646800
chr1H	56653600	56655200
chr1H	56657400	56657600
chr1H	56745600	56746000
chr1H	56838400	56839000
chr1H	56846400	56846800
chr1H	56884000	56885400
chr1H	56914000	56914400
chr1H	56916000	56916400
chr1H	56945600	56947800
chr1H	57001600	57001800
chr1H	57078200	57078600
chr1H	57079400	57079800
chr1H	57256200	57256800
chr1H	57261600	57262000
chr1H	57265000	57265400
chr1H	57393000	57393200
chr1H	57478200	57479200
chr1H	57480000	57483200
chr1H	57484000	57486200
chr1H	57487600	57489000
chr1H	57494600	57495400
chr1H	57501600	57501800
chr1H	57504400	57505200
chr1H	57505800	57508000
chr1H	57618600	57619000
chr1H	57723800	57725200
chr1H	57767800	57768200
chr1H	57864800	57865200
chr1H	57908000	57909600
chr1H	57914600	57915800
chr1H	57968000	57968400
chr1H	58053000	58053400
chr1H	58106400	58106800
chr1H	58112800	58113200
chr1H	58126200	58126400
chr1H	58231000	58231200
chr1H	58249400	58250000
chr1H	58295800	58297800
chr1H	58306400	58306600
chr1H	58614600	58615000
chr1H	58897600	58897800
chr1H	58923600	58924000
chr1H	58987600	58989200
chr1H	59081800	59082200
chr1H	59183200	59184800
chr1H	59314600	59314800
chr1H	59316400	59318000
chr1H	59352200	59352400
chr1H	59365000	59367400
chr1H	59536800	59538800
chr1H	59551000	59552000
chr1H	59558000	59558800
chr1H	59564000	59564200
chr1H	59569800	59570000
chr1H	59592600	59593400
chr1H	59597200	59597400
chr1H	59602200	59603200
chr1H	59604600	59605600
chr1H	59770800	59771200
chr1H	59815400	59816000
chr1H	59817400	59817600
chr1H	59830400	59831000
chr1H	59851400	59851800
chr1H	59950600	59951200
chr1H	59952000	59952400
chr1H	59953000	59955200
chr1H	59965400	59966400
chr1H	60088400	60090000
chr1H	60216000	60216400
chr1H	60247000	60247200
chr1H	60248800	60249400
chr1H	60253600	60254400
chr1H	60256400	60258000
chr1H	60258800	60259200
chr1H	60387400	60388200
chr1H	60472600	60473000
chr1H	60518600	60519000
chr1H	60678200	60678600
chr1H	60748600	60749000
chr1H	60841000	60841600
chr1H	61013800	61014200
chr1H	61070600	61071800
chr1H	61086000	61086400
chr1H	61263000	61264200
chr1H	61308800	61310000
chr1H	61337400	61337800
chr1H	61432600	61435600
chr1H	61439200	61440400
chr1H	61441000	61444600
chr1H	61542800	61543200
chr1H	61747200	61748200
chr1H	61752000	61752600
chr1H	61813000	61813600
chr1H	62136200	62136600
chr1H	62157200	62157800
chr1H	62159400	62159600
chr1H	62191000	62191400
chr1H	62754600	62755000
chr1H	62761200	62762800
chr1H	62989000	62989400
chr1H	62994800	62995200
chr1H	63075400	63076000
chr1H	63171200	63171600
chr1H	63334600	63335000
chr1H	63519800	63520200
chr1H	63551600	63553000
chr1H	63571200	63571600
chr1H	63609400	63609800
chr1H	63620400	63620800
chr1H	63622200	63622600
chr1H	63739200	63740200
chr1H	63805800	63806200
chr1H	63813400	63813800
chr1H	63817400	63818400
chr1H	63872000	63872600
chr1H	63951200	63952200
chr1H	64061800	64062200
chr1H	64065600	64066000
chr1H	64094200	64094600
chr1H	64097200	64097600
chr1H	64125400	64126000
chr1H	64127200	64128000
chr1H	64130600	64130800
chr1H	64160600	64161000
chr1H	64165600	64166200
chr1H	64243200	64243600
chr1H	64579600	64581000
chr1H	64808800	64809200
chr1H	64831800	64832200
chr1H	64838200	64838800
chr1H	64843400	64846000
chr1H	64847600	64849600
chr1H	64928800	64930600
chr1H	64930800	64931600
chr1H	64937000	64937400
chr1H	64948600	64949000
chr1H	64975600	64976000
chr1H	65098200	65098600
chr1H	65117800	65118200
chr1H	65137400	65137800
chr1H	65139200	65140000
chr1H	65144200	65144800
chr1H	65146400	65146600
chr1H	65358200	65358600
chr1H	65376200	65376600
chr1H	65510600	65511000
chr1H	65735800	65738600
chr1H	65739600	65740000
chr1H	65883000	65883200
chr1H	66140800	66141200
chr1H	66148400	66149600
chr1H	66440400	66441200
chr1H	66467800	66468600
chr1H	66505600	66506000
chr1H	66508800	66510200
chr1H	66747600	66748200
chr1H	66849400	66849800
chr1H	66852200	66852600
chr1H	66905200	66906000
chr1H	66916000	66916400
chr1H	66954000	66954400
chr1H	66959400	66959800
chr1H	67029800	67030800
chr1H	67061800	67063000
chr1H	67103400	67104000
chr1H	67114200	67114800
chr1H	67235800	67236200
chr1H	67254000	67254400
chr1H	67290000	67290200
chr1H	67351200	67351800
chr1H	67406400	67406800
chr1H	67434400	67435200
chr1H	67541400	67541800
chr1H	67642800	67643000
chr1H	67693400	67693800
chr1H	67906600	67909200
chr1H	67912800	67914400
chr1H	67969200	67969600
chr1H	68003600	68004200
chr1H	68036600	68038400
chr1H	68123600	68124000
chr1H	68339000	68339200
chr1H	68531000	68531200
chr1H	68574600	68575000
chr1H	68651800	68652200
chr1H	68823200	68823600
chr1H	68893400	68893800
chr1H	68899000	68899400
chr1H	68900000	68900400
chr1H	68905400	68905800
chr1H	68960800	68961600
chr1H	68964600	68965400
chr1H	68967200	68967600
chr1H	68968200	68968600
chr1H	68970000	68970400
chr1H	69006800	69007200
chr1H	69028800	69029200
chr1H	69364200	69364600
chr1H	69366200	69366800
chr1H	69502800	69503200
chr1H	69568200	69568600
chr1H	69609800	69610200
chr1H	69711800	69712200
chr1H	69898800	69899600
chr1H	69907600	69908000
chr1H	69913800	69915000
chr1H	69918200	69918800
chr1H	69924400	69925400
chr1H	70110600	70110800
chr1H	70148800	70149400
chr1H	70191200	70191600
chr1H	70293800	70295200
chr1H	70296600	70297000
chr1H	70603000	70603600
chr1H	70827200	70827800
chr1H	70845800	70846000
chr1H	70895800	70896400
chr1H	71038000	71039800
chr1H	71076000	71076200
chr1H	71082000	71082400
chr1H	71090000	71090400
chr1H	71271000	71271400
chr1H	71452600	71453200
chr1H	71612000	71612400
chr1H	71636800	71637200
chr1H	71762800	71763200
chr1H	71810800	71811800
chr1H	71816000	71816400
chr1H	72116800	72117000
chr1H	72118000	72118200
chr1H	72126400	72126600
chr1H	72307600	72308000
chr1H	72355200	72355800
chr1H	72387400	72388200
chr1H	72454600	72455000
chr1H	72464000	72465000
chr1H	72466600	72466800
chr1H	72475600	72476200
chr1H	72484200	72484400
chr1H	72576800	72577800
chr1H	72619400	72619800
chr1H	72621000	72621600
chr1H	72748200	72748600
chr1H	72882200	72882600
chr1H	72883200	72884400
chr1H	72886200	72886800
chr1H	72894400	72897400
chr1H	72901600	72902200
chr1H	72907000	72908000
chr1H	72956000	72956600
chr1H	72957600	72958200
chr1H	72959000	72959600
chr1H	72980000	72981200
chr1H	73034200	73034600
chr1H	73051600	73052000
chr1H	73053400	73054400
chr1H	73057600	73058000
chr1H	73224600	73225000
chr1H	73315800	73316200
chr1H	73593400	73594000
chr1H	73936000	73936400
chr1H	73970200	73970800
chr1H	74042400	74043400
chr1H	74340200	74340600
chr1H	74395600	74396000
chr1H	74436800	74437200
chr1H	74586600	74587800
chr1H	74591600	74592200
chr1H	74626000	74626400
chr1H	74627800	74628200
chr1H	74734200	74734600
chr1H	74797600	74797800
chr1H	74801400	74801800
chr1H	74969800	74970800
chr1H	75195600	75196600
chr1H	75198000	75198600
chr1H	75200200	75200600
chr1H	75273800	75274400
chr1H	75398400	75398800
chr1H	75457400	75457600
chr1H	75460600	75462000
chr1H	75580400	75581200
chr1H	75582600	75582800
chr1H	75611600	75612600
chr1H	75889000	75889400
chr1H	75976400	75976800
chr1H	76313200	76313800
chr1H	76383600	76384000
chr1H	76570000	76570600
chr1H	76577200	76577600
chr1H	76626800	76627600
chr1H	76642800	76643600
chr1H	76656200	76656600
chr1H	76828200	76828400
chr1H	76838400	76839000
chr1H	77021400	77021800
chr1H	77024000	77024400
chr1H	77175000	77175400
chr1H	77195800	77196200
chr1H	77198200	77198600
chr1H	77490000	77490400
chr1H	77891400	77892200
chr1H	77914800	77915000
chr1H	77936800	77937000
chr1H	77950800	77951200
chr1H	78035400	78035800
chr1H	78047800	78048200
chr1H	78075400	78076000
chr1H	78113800	78114800
chr1H	78130200	78130600
chr1H	78131400	78131800
chr1H	78133000	78133400
chr1H	78163600	78164800
chr1H	78331600	78332800
chr1H	78340800	78342000
chr1H	78423600	78425200
chr1H	78463000	78463400
chr1H	78702800	78703200
chr1H	78704600	78705400
chr1H	78708800	78709800
chr1H	78712200	78712800
chr1H	78714000	78715000
chr1H	78732400	78732600
chr1H	78754600	78755000
chr1H	78896200	78896800
chr1H	78898200	78898800
chr1H	78922200	78923600
chr1H	78930200	78930800
chr1H	79011000	79011400
chr1H	79064800	79065200
chr1H	79269400	79270600
chr1H	79273400	79273600
chr1H	79455400	79456000
chr1H	79462400	79464200
chr1H	79603000	79604000
chr1H	79676000	79676400
chr1H	79843000	79843200
chr1H	79843800	79844200
chr1H	79846000	79846600
chr1H	79923400	79923800
chr1H	79987400	79987800
chr1H	80049000	80049400
chr1H	80307800	80308200
chr1H	80448200	80448800
chr1H	80463800	80464400
chr1H	80612800	80613600
chr1H	80631800	80632400
chr1H	80764000	80765200
chr1H	80906800	80907000
chr1H	81020400	81020800
chr1H	81168400	81168800
chr1H	81170000	81170200
chr1H	81192600	81193000
chr1H	81193800	81195200
chr1H	81202800	81203200
chr1H	81336000	81336400
chr1H	81337000	81337600
chr1H	81353000	81353600
chr1H	81357000	81357200
chr1H	81488000	81488200
chr1H	81892000	81892400
chr1H	82039800	82040800
chr1H	82062000	82062400
chr1H	82281200	82281600
chr1H	82285800	82286600
chr1H	82307600	82308000
chr1H	82378800	82380800
chr1H	82385000	82385400
chr1H	82416400	82416800
chr1H	82556600	82557000
chr1H	82734800	82735200
chr1H	82767800	82768200
chr1H	82772600	82773000
chr1H	82773800	82774600
chr1H	82775600	82776000
chr1H	82799000	82799400
chr1H	82924400	82925600
chr1H	82946600	82947000
chr1H	83111000	83111400
chr1H	83186200	83186800
chr1H	83228400	83229400
chr1H	83301600	83303800
chr1H	83308200	83308400
chr1H	83354600	83356000
chr1H	83402200	83402600
chr1H	83467000	83467200
chr1H	83687800	83688400
chr1H	83810200	83811000
chr1H	83820800	83822400
chr1H	84012800	84013200
chr1H	84219200	84219800
chr1H	84436000	84436400
chr1H	84763200	84763600
chr1H	84891400	84893000
chr1H	84898600	84899000
chr1H	84906800	84907400
chr1H	84909000	84909200
chr1H	84932800	84933600
chr1H	85072800	85073200
chr1H	85263800	85264200
chr1H	85286200	85286600
chr1H	85309600	85310000
chr1H	85315600	85316000
chr1H	85320600	85320800
chr1H	85467600	85468400
chr1H	85699600	85700400
chr1H	85708800	85709200
chr1H	85900400	85901000
chr1H	85906000	85906800
chr1H	85908600	85909200
chr1H	86104400	86104800
chr1H	86331600	86331800
chr1H	86357400	86357800
chr1H	86567600	86568000
chr1H	86655800	86656200
chr1H	86768200	86769200
chr1H	86803000	86804400
chr1H	86911600	86912000
chr1H	86948200	86948600
chr1H	86952600	86953000
chr1H	87348800	87349200
chr1H	87463800	87464800
chr1H	87466000	87466400
chr1H	87568800	87569200
chr1H	87616400	87616800
chr1H	87657200	87658200
chr1H	87688600	87689000
chr1H	87844400	87844800
chr1H	87846000	87846400
chr1H	87870800	87871200
chr1H	87873800	87874200
chr1H	88084200	88084600
chr1H	88304600	88305000
chr1H	88426600	88428000
chr1H	88466000	88466400
chr1H	88483000	88483400
chr1H	88500800	88501400
chr1H	88589000	88590200
chr1H	88719600	88720000
chr1H	88871800	88872800
chr1H	88976600	88977200
chr1H	88980200	88980600
chr1H	89071200	89072200
chr1H	89210600	89211800
chr1H	89244400	89244800
chr1H	89255400	89256200
chr1H	89296400	89296800
chr1H	89520600	89522000
chr1H	89650400	89651200
chr1H	89761400	89762000
chr1H	89839000	89839400
chr1H	89935000	89935400
chr1H	90039000	90040200
chr1H	90174800	90175200
chr1H	90223000	90225200
chr1H	90268600	90269200
chr1H	90271000	90271200
chr1H	90325600	90326200
chr1H	90410000	90410800
chr1H	90430400	90430800
chr1H	90924200	90924800
chr1H	91258600	91259000
chr1H	91261400	91262400
chr1H	91290600	91291000
chr1H	91451800	91452200
chr1H	91474200	91474600
chr1H	91541800	91542200
chr1H	91678600	91679000
chr1H	91732600	91733000
chr1H	91900600	91902000
chr1H	91933600	91934200
chr1H	91952000	91952200
chr1H	92073600	92074000
chr1H	92096800	92097200
chr1H	92129200	92129800
chr1H	92282800	92283200
chr1H	92550200	92550600
chr1H	92640600	92640800
chr1H	92641800	92642400
chr1H	92878200	92879000
chr1H	92928000	92928600
chr1H	92931400	92932000
chr1H	92935800	92936000
chr1H	93193200	93194200
chr1H	93467200	93467800
chr1H	93500400	93500800
chr1H	93706600	93708200
chr1H	93937800	93938600
chr1H	94007000	94007200
chr1H	94008400	94008800
chr1H	94202800	94203200
chr1H	94209200	94209800
chr1H	94486000	94486200
chr1H	94672800	94673000
chr1H	94674200	94674600
chr1H	94946200	94947200
chr1H	94948800	94949200
chr1H	94981200	94981600
chr1H	95027600	95028200
chr1H	95030000	95030400
chr1H	95031800	95033600
chr1H	95068000	95068800
chr1H	95363000	95363400
chr1H	95392800	95393200
chr1H	95610200	95611200
chr1H	95613800	95614800
chr1H	95886600	95888800
chr1H	95917400	95918000
chr1H	95992400	95992800
chr1H	95997200	95997800
chr1H	96561200	96561400
chr1H	96684800	96685200
chr1H	96925400	96925800
chr1H	96936000	96936400
chr1H	96955000	96955600
chr1H	97108800	97109200
chr1H	97126800	97127200
chr1H	97265200	97265800
chr1H	97286000	97286400
chr1H	97302000	97302200
chr1H	97406000	97406400
chr1H	97668800	97669200
chr1H	97726200	97728200
chr1H	97909600	97910600
chr1H	97970400	97970800
chr1H	97976800	97978000
chr1H	98037600	98037800
chr1H	98144800	98145200
chr1H	98188200	98188800
chr1H	98196200	98197200
chr1H	98800200	98801000
chr1H	98802200	98803400
chr1H	98806400	98807200
chr1H	98826600	98827200
chr1H	98947800	98948400
chr1H	99057000	99057800
chr1H	99179600	99180200
chr1H	99428200	99429000
chr1H	99450800	99451000
chr1H	99675800	99676200
chr1H	99686200	99686800
chr1H	99936000	99936400
chr1H	99976000	99976400
chr1H	99978200	99978600
chr1H	100190000	100190400
chr1H	100305000	100305400
chr1H	100325600	100327000
chr1H	100424800	100425200
chr1H	100500200	100500600
chr1H	100550600	100551000
chr1H	100838800	100839400
chr1H	100922800	100923200
chr1H	100949200	100949600
chr1H	100983600	100984200
chr1H	101025200	101025600
chr1H	101061000	101061600
chr1H	101085000	101085400
chr1H	101228600	101229000
chr1H	101235800	101236000
chr1H	101425200	101425600
chr1H	101426400	101427000
chr1H	101515000	101515800
chr1H	101569400	101570000
chr1H	101753600	101754000
chr1H	101783800	101784200
chr1H	101792600	101793600
chr1H	101875600	101876000
chr1H	101876600	101876800
chr1H	101879000	101879800
chr1H	102085600	102086000
chr1H	102089600	102089800
chr1H	102116200	102116400
chr1H	102189600	102190400
chr1H	102203400	102203800
chr1H	102205800	102206200
chr1H	102456200	102456600
chr1H	102507400	102508000
chr1H	102702800	102703200
chr1H	102747600	102748000
chr1H	102966000	102966400
chr1H	103055800	103056000
chr1H	103135200	103135600
chr1H	103171800	103172200
chr1H	103242600	103243000
chr1H	103412600	103413000
chr1H	103448800	103449200
chr1H	103566400	103567000
chr1H	103597000	103597400
chr1H	103634000	103634200
chr1H	103635600	103637000
chr1H	103830600	103831000
chr1H	104074800	104075200
chr1H	104125800	104126600
chr1H	104128000	104128400
chr1H	104148600	104149000
chr1H	104277600	104278400
chr1H	104436800	104437800
chr1H	104442600	104443200
chr1H	104782400	104782800
chr1H	105036600	105037000
chr1H	105590600	105591200
chr1H	105594200	105594600
chr1H	105597800	105598200
chr1H	105748200	105748600
chr1H	105796200	105796600
chr1H	105839400	105841200
chr1H	105920200	105921000
chr1H	105978800	105979400
chr1H	106009000	106009800
chr1H	106014600	106015000
chr1H	106371600	106372600
chr1H	106892400	106893200
chr1H	107049000	107050400
chr1H	107054400	107054600
chr1H	107082800	107083200
chr1H	107179200	107179600
chr1H	107600200	107600600
chr1H	107767400	107768200
chr1H	107949400	107950200
chr1H	108073600	108075200
chr1H	108081400	108082600
chr1H	108195600	108197000
chr1H	108261600	108262000
chr1H	108312200	108313200
chr1H	108329800	108330200
chr1H	108366800	108367200
chr1H	108374600	108375000
chr1H	108506000	108506800
chr1H	108522000	108522600
chr1H	108558200	108558600
chr1H	108681200	108683800
chr1H	108686000	108686400
chr1H	108736800	108737400
chr1H	109015200	109016000
chr1H	109017400	109019000
chr1H	109020000	109020800
chr1H	109023000	109023600
chr1H	109025800	109026400
chr1H	109345400	109345800
chr1H	109346200	109347600
chr1H	109372600	109373000
chr1H	109374000	109374600
chr1H	109392800	109393200
chr1H	109535000	109535400
chr1H	109643400	109643800
chr1H	109687800	109688400
chr1H	109845000	109846600
chr1H	109847400	109848200
chr1H	109851600	109853200
chr1H	109853600	109853800
chr1H	110051600	110052400
chr1H	110308000	110309000
chr1H	110497800	110498200
chr1H	110522600	110522800
chr1H	110550400	110550600
chr1H	110689800	110690000
chr1H	110723800	110724200
chr1H	111062600	111063000
chr1H	111168800	111169000
chr1H	111174400	111175000
chr1H	111177800	111179600
chr1H	111185200	111185800
chr1H	111342200	111342400
chr1H	111420000	111421400
chr1H	111533400	111533800
chr1H	111632000	111632600
chr1H	111707200	111707600
chr1H	111776200	111776600
chr1H	111974600	111975200
chr1H	111989400	111990000
chr1H	112002600	112002800
chr1H	112565000	112565200
chr1H	112589600	112590600
chr1H	112882000	112882400
chr1H	113216000	113216400
chr1H	113438000	113438200
chr1H	113491400	113492000
chr1H	113931200	113931400
chr1H	113983600	113983800
chr1H	114063200	114063800
chr1H	114101200	114101600
chr1H	114248800	114250200
chr1H	114377600	114378600
chr1H	114380400	114381600
chr1H	114390000	114390800
chr1H	114500800	114501200
chr1H	114503400	114504600
chr1H	114506400	114507000
chr1H	114526800	114527000
chr1H	114628400	114628600
chr1H	114630400	114631000
chr1H	114637000	114637200
chr1H	114639400	114639800
chr1H	114640600	114641200
chr1H	114642800	114643600
chr1H	114644000	114644800
chr1H	114646200	114646800
chr1H	114650800	114652000
chr1H	114654400	114654600
chr1H	114656800	114657200
chr1H	114669200	114670800
chr1H	114677800	114678200
chr1H	114679000	114679800
chr1H	114685800	114686400
chr1H	114690800	114691400
chr1H	114693600	114694000
chr1H	114695400	114699200
chr1H	114702600	114704200
chr1H	114707000	114707200
chr1H	114709200	114709800
chr1H	114710800	114711800
chr1H	114713600	114717200
chr1H	114717800	114719000
chr1H	114720800	114721400
chr1H	114725000	114725600
chr1H	114726600	114728800
chr1H	114730000	114730400
chr1H	114773600	114774000
chr1H	114924000	114924400
chr1H	114938600	114939000
chr1H	114963000	114964600
chr1H	114988600	114988800
chr1H	115121600	115122000
chr1H	115123200	115123600
chr1H	115152200	115152600
chr1H	115241000	115241400
chr1H	115635200	115635800
chr1H	115704600	115705000
chr1H	115739200	115739600
chr1H	115987800	115988000
chr1H	116080200	116080600
chr1H	116223000	116223400
chr1H	116323200	116324200
chr1H	116325400	116326000
chr1H	116332000	116333600
chr1H	116403000	116404000
chr1H	116423400	116424000
chr1H	116540400	116541200
chr1H	116542200	116542400
chr1H	116769800	116770200
chr1H	116837200	116837800
chr1H	116845800	116846000
chr1H	117101400	117102000
chr1H	117103200	117103600
chr1H	117242200	117242800
chr1H	117514400	117514800
chr1H	117728000	117728400
chr1H	117768400	117768800
chr1H	117821200	117822200
chr1H	117998800	118000000
chr1H	118051600	118052000
chr1H	118127800	118128600
chr1H	118147400	118147800
chr1H	118567200	118568200
chr1H	118616000	118616400
chr1H	118695800	118696200
chr1H	118759000	118759400
chr1H	118763600	118764200
chr1H	119092200	119092800
chr1H	119094000	119095200
chr1H	119122800	119123200
chr1H	119135000	119135800
chr1H	119228400	119229000
chr1H	119454200	119454400
chr1H	119546200	119546400
chr1H	119661000	119661800
chr1H	119686000	119687600
chr1H	119832200	119832600
chr1H	119944400	119945000
chr1H	120291000	120292200
chr1H	120328400	120328800
chr1H	120356600	120357000
chr1H	120437400	120438000
chr1H	120597200	120597400
chr1H	120652200	120653400
chr1H	120712600	120713400
chr1H	120798000	120799600
chr1H	120803000	120803400
chr1H	121153000	121153400
chr1H	121164400	121164800
chr1H	121232000	121232400
chr1H	121240200	121240600
chr1H	121428800	121429200
chr1H	121579600	121580000
chr1H	121584400	121585200
chr1H	121701400	121701800
chr1H	121838000	121838400
chr1H	121843600	121844400
chr1H	121862000	121862600
chr1H	121899200	121900200
chr1H	121902200	121903200
chr1H	121904000	121905200
chr1H	121908400	121909200
chr1H	121911400	121911800
chr1H	122151400	122152200
chr1H	122155200	122155800
chr1H	122284200	122284800
chr1H	122286200	122286400
chr1H	122379400	122379800
chr1H	122467800	122468200
chr1H	122492400	122492800
chr1H	122517800	122518600
chr1H	122521800	122522200
chr1H	122523200	122523400
chr1H	122689000	122689400
chr1H	122852200	122853400
chr1H	122863800	122864600
chr1H	122986000	122986800
chr1H	123044400	123045200
chr1H	123191400	123192400
chr1H	123231800	123232200
chr1H	123537000	123537600
chr1H	123538400	123538800
chr1H	124005600	124006000
chr1H	124029800	124030200
chr1H	124033200	124036200
chr1H	124283200	124283400
chr1H	124304000	124304800
chr1H	124331600	124332000
chr1H	124380400	124381200
chr1H	124408600	124408800
chr1H	124495200	124495600
chr1H	124609200	124609400
chr1H	124682800	124683200
chr1H	124721400	124721800
chr1H	124729400	124729800
chr1H	125134200	125134600
chr1H	125139600	125140000
chr1H	125617000	125617400
chr1H	125619400	125620200
chr1H	126052000	126052800
chr1H	126244000	126244400
chr1H	126246400	126247400
chr1H	126278000	126278600
chr1H	126366600	126367000
chr1H	126391000	126391400
chr1H	126651400	126651800
chr1H	126745800	126747000
chr1H	126965600	126966200
chr1H	127116600	127117600
chr1H	127383000	127383400
chr1H	127506600	127507200
chr1H	127597400	127598000
chr1H	127801000	127801400
chr1H	127859400	127860400
chr1H	127923000	127923400
chr1H	127927800	127928200
chr1H	128126000	128126400
chr1H	128134000	128135400
chr1H	128230000	128230400
chr1H	128294400	128294800
chr1H	128362000	128362400
chr1H	128385600	128385800
chr1H	128491000	128491400
chr1H	128553800	128554200
chr1H	128555400	128555800
chr1H	128756600	128757000
chr1H	128854000	128854600
chr1H	128927200	128927800
chr1H	129037800	129039000
chr1H	129179200	129180600
chr1H	129343400	129344600
chr1H	129460800	129461200
chr1H	129593400	129594400
chr1H	129851000	129851600
chr1H	129872000	129873000
chr1H	129919400	129920600
chr1H	130125800	130126000
chr1H	130228200	130228800
chr1H	130508600	130509000
chr1H	130510200	130510600
chr1H	130551400	130551600
chr1H	130559200	130560200
chr1H	130963200	130963800
chr1H	131005800	131006200
chr1H	131021800	131022200
chr1H	131024800	131025000
chr1H	131137600	131138600
chr1H	131635600	131636200
chr1H	131679200	131679600
chr1H	131706200	131706600
chr1H	131899000	131899400
chr1H	132093800	132094000
chr1H	132195800	132196200
chr1H	132249400	132249600
chr1H	132298800	132299200
chr1H	132329000	132329200
chr1H	132340400	132341000
chr1H	132392600	132392800
chr1H	132403400	132403600
chr1H	132462200	132462400
chr1H	132485200	132485800
chr1H	132523000	132523200
chr1H	132546800	132547200
chr1H	132580000	132580400
chr1H	132582000	132582800
chr1H	132585000	132586800
chr1H	132591200	132591600
chr1H	132592600	132593400
chr1H	132783400	132784000
chr1H	132805000	132805400
chr1H	133205400	133206000
chr1H	133284200	133284600
chr1H	133521000	133521200
chr1H	133525200	133525600
chr1H	133582200	133583000
chr1H	133602000	133602600
chr1H	133606000	133606400
chr1H	133625800	133627000
chr1H	133641400	133641600
chr1H	134048000	134048400
chr1H	134416400	134416800
chr1H	134423000	134423200
chr1H	134511600	134512000
chr1H	134603600	134604000
chr1H	134605000	134605600
chr1H	135155600	135155800
chr1H	135157200	135157400
chr1H	135257200	135257600
chr1H	135397200	135397600
chr1H	135573200	135573800
chr1H	135778400	135778800
chr1H	136022800	136023200
chr1H	136030600	136030800
chr1H	136249000	136249800
chr1H	136289000	136289800
chr1H	136416000	136416400
chr1H	136438800	136439400
chr1H	136448000	136449200
chr1H	136688200	136688600
chr1H	136690600	136691000
chr1H	136774000	136774400
chr1H	136775400	136776600
chr1H	137104400	137104800
chr1H	137350800	137351800
chr1H	137581600	137582600
chr1H	138266400	138268600
chr1H	138552800	138553200
chr1H	138572600	138573000
chr1H	138607000	138608000
chr1H	138703400	138703600
chr1H	138787400	138788000
chr1H	139161800	139162600
chr1H	139163800	139164200
chr1H	139745800	139746400
chr1H	139801400	139803600
chr1H	139859800	139860800
chr1H	140017400	140017600
chr1H	140082400	140084000
chr1H	140103400	140104600
chr1H	140115200	140115800
chr1H	140485200	140485600
chr1H	140509000	140509400
chr1H	140563400	140563800
chr1H	140777000	140777200
chr1H	140832000	140832400
chr1H	141273400	141274000
chr1H	141288000	141288400
chr1H	141575400	141576000
chr1H	141577000	141577600
chr1H	141586000	141586200
chr1H	141744000	141744400
chr1H	142026600	142027000
chr1H	142823000	142823400
chr1H	142841400	142841800
chr1H	142980800	142981400
chr1H	143345800	143346000
chr1H	143473400	143473800
chr1H	143536800	143538400
chr1H	143662600	143663000
chr1H	143785200	143785800
chr1H	143840000	143840400
chr1H	143848600	143849200
chr1H	143986000	143988000
chr1H	144216200	144216600
chr1H	144219800	144220200
chr1H	144223400	144223800
chr1H	144231200	144231600
chr1H	144354000	144355400
chr1H	144700600	144701000
chr1H	144805200	144805600
chr1H	144996600	144997200
chr1H	145036200	145036800
chr1H	145144400	145145200
chr1H	145315200	145315600
chr1H	145345400	145345800
chr1H	145366400	145366800
chr1H	145530800	145531200
chr1H	145872800	145874000
chr1H	145943000	145944000
chr1H	145985800	145986200
chr1H	145996800	145997600
chr1H	146017200	146018400
chr1H	146024200	146024600
chr1H	146078800	146079200
chr1H	146185600	146186200
chr1H	146387200	146388200
chr1H	146391800	146392800
chr1H	146472200	146472800
chr1H	146543400	146544000
chr1H	146574400	146574800
chr1H	146580400	146580800
chr1H	146702600	146703000
chr1H	146780600	146781400
chr1H	146784200	146785200
chr1H	146859800	146860200
chr1H	146962400	146962600
chr1H	147172000	147172400
chr1H	147176800	147177400
chr1H	147446000	147446400
chr1H	147569600	147569800
chr1H	147627200	147627600
chr1H	147637000	147637400
chr1H	147738200	147738800
chr1H	147815800	147816200
chr1H	147976200	147977200
chr1H	148068400	148068800
chr1H	148325600	148326000
chr1H	148739400	148739800
chr1H	148957200	148957600
chr1H	148970200	148971600
chr1H	149058200	149058400
chr1H	149095200	149096000
chr1H	149167000	149167400
chr1H	149174400	149174800
chr1H	149307600	149307800
chr1H	149309600	149310400
chr1H	149481200	149482600
chr1H	149487600	149487800
chr1H	149595800	149596200
chr1H	149735200	149735400
chr1H	149755800	149756000
chr1H	149756800	149758200
chr1H	149886800	149887400
chr1H	150006800	150007200
chr1H	150014400	150014800
chr1H	150483800	150484000
chr1H	150493600	150493800
chr1H	150501200	150502400
chr1H	150856600	150857800
chr1H	150870400	150870800
chr1H	150966600	150967400
chr1H	150968000	150968600
chr1H	150969600	150970000
chr1H	150975400	150975800
chr1H	150997800	150998200
chr1H	151008400	151009200
chr1H	151085000	151085400
chr1H	151143400	151143800
chr1H	151544200	151544600
chr1H	151576200	151576600
chr1H	151820400	151820800
chr1H	151840800	151841200
chr1H	151858800	151859400
chr1H	152413800	152414200
chr1H	152427400	152427600
chr1H	152703200	152704200
chr1H	153009200	153011000
chr1H	153117400	153117800
chr1H	153193800	153194200
chr1H	153200600	153200800
chr1H	153430200	153430600
chr1H	154050800	154051200
chr1H	154057000	154057400
chr1H	154131800	154132200
chr1H	154254200	154254600
chr1H	154307600	154308800
chr1H	154329400	154329800
chr1H	154394000	154395000
chr1H	154742000	154742800
chr1H	154750800	154751200
chr1H	154788200	154788600
chr1H	154849200	154849600
chr1H	154850400	154850600
chr1H	154869400	154869800
[truncated: 59,119 more rows]

## Sheet: 24DAP
Table S2. Coordinates of E7 segments in MorexV3 genome across four developmental stages (related to Figure 2A) - 24DAP embryo
chr1H	0	200
chr1H	75800	76200
chr1H	77400	78200
chr1H	148600	149000
chr1H	152000	152400
chr1H	160400	161400
chr1H	172800	173400
chr1H	179600	180400
chr1H	181600	182200
chr1H	184800	185600
chr1H	187600	188000
chr1H	349000	349200
chr1H	409400	409600
chr1H	445800	448600
chr1H	535200	536000
chr1H	538600	538800
chr1H	786800	787600
chr1H	788400	789600
chr1H	847800	848200
chr1H	863600	863800
chr1H	867200	868000
chr1H	878600	879000
chr1H	879400	879600
chr1H	884400	884800
chr1H	886000	886200
chr1H	1031200	1031600
chr1H	1032000	1032400
chr1H	1034400	1035600
chr1H	1036800	1038400
chr1H	1039400	1039800
chr1H	1043200	1043600
chr1H	1055600	1057600
chr1H	1058400	1059600
chr1H	1060600	1060800
chr1H	1061000	1061200
chr1H	1068600	1069000
chr1H	1070800	1071200
chr1H	1074600	1075400
chr1H	1078800	1079200
chr1H	1079800	1080600
chr1H	1085600	1087200
chr1H	1095400	1095800
chr1H	1128800	1132200
chr1H	1134600	1137200
chr1H	1152000	1153400
chr1H	1155000	1155200
chr1H	1185600	1199000
chr1H	1202000	1203000
chr1H	1316800	1317000
chr1H	1321800	1335200
chr1H	1338000	1338800
chr1H	1458000	1463800
chr1H	1473600	1474400
chr1H	1494200	1498400
chr1H	1501200	1502000
chr1H	1513600	1513800
chr1H	1518800	1519400
chr1H	1535200	1536000
chr1H	1595600	1596600
chr1H	1602200	1602800
chr1H	1610400	1613400
chr1H	1621800	1622200
chr1H	1664000	1664400
chr1H	1712600	1713200
chr1H	1717200	1719400
chr1H	1724400	1724800
chr1H	1728200	1728800
chr1H	1730800	1731000
chr1H	1748600	1749600
chr1H	1751000	1752600
chr1H	1940800	1941200
chr1H	2191400	2191800
chr1H	2299000	2299600
chr1H	2306000	2306800
chr1H	2317800	2318800
chr1H	2326400	2327000
chr1H	2362800	2363600
chr1H	2429200	2429600
chr1H	2436600	2436800
chr1H	2450200	2450600
chr1H	2455800	2456000
chr1H	2459600	2459800
chr1H	2468200	2469000
chr1H	2480000	2480400
chr1H	2525200	2525600
chr1H	2529000	2529600
chr1H	2582000	2582400
chr1H	2861800	2863600
chr1H	2871600	2872600
chr1H	3275800	3276600
chr1H	3331800	3333600
chr1H	3581400	3583200
chr1H	3837600	3838800
chr1H	3924600	3925800
chr1H	4129800	4130800
chr1H	4216800	4217800
chr1H	4427200	4427800
chr1H	4433400	4434800
chr1H	4474200	4475400
chr1H	4481600	4482800
chr1H	4516000	4516600
chr1H	4520200	4520600
chr1H	4909600	4909800
chr1H	4944400	4946200
chr1H	5002600	5003000
chr1H	5026400	5026800
chr1H	5061000	5064200
chr1H	5065200	5066600
chr1H	5070400	5070800
chr1H	5076000	5076200
chr1H	5083400	5085400
chr1H	5093600	5095000
chr1H	5115400	5116000
chr1H	5126600	5131600
chr1H	5137200	5137600
chr1H	5231800	5232000
chr1H	5290200	5290800
chr1H	5293200	5293400
chr1H	5355600	5356400
chr1H	5366400	5367600
chr1H	5372000	5373400
chr1H	5382200	5383200
chr1H	5385800	5386400
chr1H	5396800	5397200
chr1H	5440400	5442400
chr1H	5522600	5523400
chr1H	5573200	5574400
chr1H	5638000	5639000
chr1H	5714800	5715000
chr1H	5716200	5716400
chr1H	5749000	5749600
chr1H	5832800	5833200
chr1H	5893000	5893600
chr1H	5939400	5942400
chr1H	5943800	5944400
chr1H	6052800	6053000
chr1H	6060200	6061200
chr1H	6063400	6063800
chr1H	6110800	6111200
chr1H	6158400	6159400
chr1H	6186000	6186400
chr1H	6243800	6245400
chr1H	6289000	6289200
chr1H	6293000	6294000
chr1H	6638400	6638800
chr1H	6663000	6665000
chr1H	6666600	6669600
chr1H	6684400	6684600
chr1H	6692600	6693800
chr1H	6823000	6823400
chr1H	6872800	6873600
chr1H	6885200	6887200
chr1H	6888200	6889000
chr1H	6914800	6915000
chr1H	6923800	6925800
chr1H	7585400	7586200
chr1H	7588000	7588400
chr1H	7596000	7596600
chr1H	7658800	7659200
chr1H	7754400	7755400
chr1H	7759600	7760000
chr1H	7877200	7877400
chr1H	7884800	7885400
chr1H	8009600	8010000
chr1H	8070200	8070800
chr1H	8101200	8101600
chr1H	8148800	8149200
chr1H	8164600	8165000
chr1H	8304000	8304600
chr1H	8309800	8310000
chr1H	8321000	8321400
chr1H	8324200	8325400
chr1H	8344800	8345400
chr1H	8349800	8350200
chr1H	8352400	8352800
chr1H	8519200	8519600
chr1H	8526400	8526800
chr1H	8541600	8542000
chr1H	8543200	8546000
chr1H	8548200	8548800
chr1H	8694600	8696600
chr1H	8712600	8713000
chr1H	8726000	8726600
chr1H	8739000	8740200
chr1H	8795200	8795400
chr1H	8840200	8843200
chr1H	8863800	8866200
chr1H	8867200	8868000
chr1H	8873400	8874400
chr1H	8930800	8931600
chr1H	8933800	8934000
chr1H	8948200	8948800
chr1H	8953800	8954200
chr1H	8959600	8960000
chr1H	9066800	9067200
chr1H	9067800	9069000
chr1H	9108800	9110600
chr1H	9110800	9112000
chr1H	9116400	9117000
chr1H	9118000	9119200
chr1H	9130200	9130800
chr1H	9141200	9142600
chr1H	9154800	9155800
chr1H	9289400	9290800
chr1H	9292600	9294800
chr1H	9296800	9297200
chr1H	9299400	9300200
chr1H	9304200	9304600
chr1H	9311200	9311600
chr1H	9318800	9319600
chr1H	9322200	9322600
chr1H	9325600	9325800
chr1H	9327400	9328400
chr1H	9337200	9337600
chr1H	9367400	9368000
chr1H	9403200	9404400
chr1H	9406800	9407800
chr1H	9417000	9417400
chr1H	9454600	9454800
chr1H	9457000	9457400
chr1H	9459400	9460200
chr1H	9471000	9471400
chr1H	9488800	9489800
chr1H	9491000	9491200
chr1H	9492200	9492600
chr1H	9493600	9495200
chr1H	9497200	9498800
chr1H	9499200	9500600
chr1H	9505800	9506200
chr1H	9535200	9536400
chr1H	9543200	9543600
chr1H	9545000	9545400
chr1H	9591600	9592200
chr1H	9593600	9595800
chr1H	9618800	9619200
chr1H	9754800	9755800
chr1H	9824600	9824800
chr1H	9846400	9846800
chr1H	9865000	9865200
chr1H	9869200	9869600
chr1H	9874200	9875000
chr1H	9888600	9889200
chr1H	9894600	9895400
chr1H	9909200	9909800
chr1H	9914800	9915600
chr1H	9923200	9923600
chr1H	9932000	9932400
chr1H	10033600	10034800
chr1H	10037600	10038000
chr1H	10195400	10196200
chr1H	10197400	10199200
chr1H	10233800	10234400
chr1H	10235400	10236000
chr1H	10303000	10303600
chr1H	10536200	10536400
chr1H	10549400	10550200
chr1H	10559600	10561000
chr1H	10775200	10776200
chr1H	10846600	10846800
chr1H	10849400	10849800
chr1H	10952800	10953400
chr1H	10977400	10977800
chr1H	11022000	11023200
chr1H	11055400	11056200
chr1H	11105200	11105600
chr1H	11109600	11110600
chr1H	11126800	11129200
chr1H	11131000	11131400
chr1H	11180600	11181000
chr1H	11244800	11245400
chr1H	11464800	11466000
chr1H	11466800	11467200
chr1H	11471200	11471400
chr1H	11476800	11477400
chr1H	11493400	11494200
chr1H	11495800	11496800
chr1H	11498200	11498600
chr1H	11499400	11499800
chr1H	11503400	11503800
chr1H	11504400	11506600
chr1H	11555400	11556200
chr1H	11633200	11634600
chr1H	11639400	11639600
chr1H	11658400	11659000
chr1H	11660000	11660400
chr1H	11741400	11742200
chr1H	11791200	11791600
chr1H	11796800	11797800
chr1H	11807200	11807800
chr1H	11823200	11825200
chr1H	11832400	11832800
chr1H	11840400	11843400
chr1H	11846000	11846600
chr1H	11856000	11857000
chr1H	11865600	11865800
chr1H	11961000	11961800
chr1H	11977200	11977600
chr1H	12017800	12018200
chr1H	12024000	12024600
chr1H	12041200	12041400
chr1H	12062000	12064600
chr1H	12106000	12107200
chr1H	12113600	12114000
chr1H	12115200	12116400
chr1H	12234800	12235000
chr1H	12659000	12659400
chr1H	12701200	12702400
chr1H	12729200	12730000
chr1H	12809200	12811000
chr1H	12812600	12814400
chr1H	12819000	12819400
chr1H	12828200	12828600
chr1H	13173000	13173400
chr1H	13174400	13176600
chr1H	13182600	13184000
chr1H	13185400	13185800
chr1H	13186600	13187000
chr1H	13188000	13188600
chr1H	13207000	13207200
chr1H	13211000	13212600
chr1H	13216200	13216600
chr1H	13223000	13223800
chr1H	13227200	13228600
chr1H	13231400	13232400
chr1H	13234600	13237400
chr1H	13324200	13326000
chr1H	13333200	13333600
chr1H	13334600	13335200
chr1H	13345800	13346800
chr1H	13375000	13375800
chr1H	13378600	13379600
chr1H	13402600	13403000
chr1H	13407400	13408200
chr1H	13445600	13446800
chr1H	13461400	13461600
chr1H	13467000	13467400
chr1H	13469400	13469600
chr1H	13472200	13473000
chr1H	13527800	13528400
chr1H	13536800	13538200
chr1H	13827600	13828200
chr1H	13832200	13833000
chr1H	13859400	13860000
chr1H	13862600	13862800
chr1H	13865800	13866000
chr1H	13954800	13955000
chr1H	13964000	13964600
chr1H	14099000	14099400
chr1H	14103600	14104000
chr1H	14139600	14140200
chr1H	14169800	14170400
chr1H	14223400	14223600
chr1H	14243200	14243800
chr1H	14377800	14378200
chr1H	14401400	14402600
chr1H	14472600	14473000
chr1H	14663000	14663200
chr1H	14728200	14730600
chr1H	14765600	14766400
chr1H	14776800	14777200
chr1H	14778000	14779200
chr1H	14798600	14799000
chr1H	14832800	14833400
chr1H	14836400	14837000
chr1H	14839800	14840800
chr1H	14873200	14873800
chr1H	14880200	14880400
chr1H	14960000	14961800
chr1H	15014400	15014800
chr1H	15016600	15017000
chr1H	15078200	15078400
chr1H	15079400	15080000
chr1H	15084600	15086400
chr1H	15089400	15090000
chr1H	15112800	15113200
chr1H	15153800	15154800
chr1H	15160600	15161200
chr1H	15185200	15185800
chr1H	15201000	15201800
chr1H	15385800	15386800
chr1H	15402800	15403400
chr1H	15435000	15435200
chr1H	15443800	15445200
chr1H	15456800	15457200
chr1H	15458200	15458600
chr1H	15463400	15464000
chr1H	15465000	15465800
chr1H	15483600	15484200
chr1H	15487800	15490600
chr1H	15493400	15494000
chr1H	15494400	15496800
chr1H	15498600	15500000
chr1H	15502600	15503400
chr1H	15504200	15505800
chr1H	15507600	15509800
chr1H	15526800	15528400
chr1H	15534600	15534800
chr1H	15539600	15540600
chr1H	15565200	15565600
chr1H	15591800	15592200
chr1H	15606200	15606600
chr1H	15630800	15632000
chr1H	15679000	15679400
chr1H	15699000	15699400
chr1H	15702400	15703000
chr1H	15711000	15712000
chr1H	15715200	15715800
chr1H	15719200	15720600
chr1H	15753400	15753800
chr1H	15758000	15758200
chr1H	15762800	15763000
chr1H	15768600	15768800
chr1H	15807800	15809200
chr1H	15810200	15810600
chr1H	15820400	15821200
chr1H	15841600	15842000
chr1H	15876400	15878000
chr1H	15899200	15899400
chr1H	15930000	15930400
chr1H	16048000	16048200
chr1H	16062400	16063400
chr1H	16081600	16082000
chr1H	16230800	16231200
chr1H	16288800	16289600
chr1H	16429200	16430000
chr1H	16439000	16439600
chr1H	16462000	16462800
chr1H	16513000	16513400
chr1H	16545400	16546000
chr1H	16666400	16667000
chr1H	16705000	16705400
chr1H	16991000	16991800
chr1H	17322600	17323800
chr1H	17405200	17405600
chr1H	17433400	17434400
chr1H	17436400	17436800
chr1H	18017200	18017600
chr1H	19405800	19406400
chr1H	19441400	19442800
chr1H	19599000	19599200
chr1H	19600000	19600600
chr1H	19601000	19601600
chr1H	19717800	19718400
chr1H	19814000	19814400
chr1H	19815600	19817600
chr1H	19824400	19824600
chr1H	19831400	19832400
chr1H	19836000	19836200
chr1H	19838000	19838200
chr1H	19839800	19840400
chr1H	19840800	19841800
chr1H	19934200	19934800
chr1H	20121200	20121600
chr1H	20129200	20130000
chr1H	20134800	20136200
chr1H	20155400	20156000
chr1H	20157800	20158200
chr1H	20197200	20198600
chr1H	20225400	20225800
chr1H	20267600	20268000
chr1H	20279200	20281000
chr1H	20397400	20397600
chr1H	20445400	20446000
chr1H	20447200	20447800
chr1H	20448000	20449000
chr1H	20521800	20522200
chr1H	20555600	20556400
chr1H	20587800	20588600
chr1H	20591000	20591200
chr1H	20605600	20607400
chr1H	20617400	20618600
chr1H	20634800	20635600
chr1H	20645600	20646400
chr1H	20704000	20704600
chr1H	20717200	20720400
chr1H	20723600	20725400
chr1H	20813600	20814200
chr1H	20814800	20816600
chr1H	20838200	20839600
chr1H	20843200	20844200
chr1H	20845000	20845200
chr1H	20845800	20846800
chr1H	20849000	20849400
chr1H	20913200	20914400
chr1H	20927200	20928600
chr1H	20929600	20930000
chr1H	20932000	20932800
chr1H	20934200	20935600
chr1H	20949600	20950200
chr1H	20951800	20952400
chr1H	20984000	20985200
chr1H	21000600	21003200
chr1H	21017000	21017400
chr1H	21023000	21023800
chr1H	21024800	21025000
chr1H	21026200	21026600
chr1H	21047400	21049400
chr1H	21049600	21050200
chr1H	21054200	21054600
chr1H	21070200	21070600
chr1H	21238600	21239000
chr1H	21243800	21244000
chr1H	21274200	21274600
chr1H	21324000	21324800
chr1H	21384600	21387400
chr1H	21389800	21390800
chr1H	21445200	21445600
chr1H	21457800	21461200
chr1H	21464600	21466400
chr1H	21473200	21473800
chr1H	21479000	21479400
chr1H	21480400	21481200
chr1H	21524600	21525000
chr1H	21680000	21680600
chr1H	21685200	21685800
chr1H	21751400	21752200
chr1H	21764600	21766200
chr1H	21913400	21915600
chr1H	21968800	21970400
chr1H	22089600	22090600
chr1H	22091400	22091800
chr1H	22093200	22094200
chr1H	22124000	22124800
chr1H	22159000	22159600
chr1H	22244800	22245400
chr1H	22381400	22381600
chr1H	22435600	22436200
chr1H	22438200	22438400
chr1H	22506200	22507200
chr1H	22516400	22517000
chr1H	22528200	22529800
chr1H	22682800	22683400
chr1H	22689600	22690000
chr1H	22691600	22692000
chr1H	22700000	22700400
chr1H	22745600	22746400
chr1H	22803600	22803800
chr1H	22920400	22920600
chr1H	23148400	23148800
chr1H	23252200	23252800
chr1H	23303000	23303600
chr1H	23904000	23905200
chr1H	23990800	23993200
chr1H	24027200	24028400
chr1H	24071400	24072000
chr1H	24074600	24075000
chr1H	24103200	24103800
chr1H	24120800	24121800
chr1H	24126600	24127000
chr1H	24135200	24135800
chr1H	24140800	24141000
chr1H	24146200	24150000
chr1H	24240000	24240400
chr1H	24251400	24252000
chr1H	24297200	24298400
chr1H	24310800	24311800
chr1H	24315000	24315600
chr1H	24392800	24394000
chr1H	24397000	24397600
chr1H	24401200	24401600
chr1H	24451000	24452000
chr1H	24586400	24586800
chr1H	24636800	24637200
chr1H	24641400	24642000
chr1H	24664400	24664800
chr1H	24680400	24681600
chr1H	24730600	24731200
chr1H	24737200	24737600
chr1H	24739800	24740600
chr1H	24741200	24742000
chr1H	24809200	24810600
chr1H	24830200	24832600
chr1H	24855200	24856000
chr1H	24870000	24870400
chr1H	24873200	24873800
chr1H	24875200	24875400
chr1H	25073600	25076000
chr1H	25077400	25078600
chr1H	25081000	25081400
chr1H	25326200	25326600
chr1H	25343400	25344000
chr1H	25344600	25344800
chr1H	25349800	25350200
chr1H	25351600	25352200
chr1H	25511000	25511400
chr1H	25512200	25513200
chr1H	25518400	25518600
chr1H	25525000	25526200
chr1H	25534400	25535200
chr1H	25673200	25675800
chr1H	25686400	25687600
chr1H	25689400	25692000
chr1H	25694200	25695000
chr1H	25739000	25739600
chr1H	25759000	25759200
chr1H	25761000	25761800
chr1H	25762600	25763200
chr1H	25882000	25882400
chr1H	25928800	25929200
chr1H	26170000	26171000
chr1H	26177200	26178000
chr1H	26196400	26196800
chr1H	26220200	26221400
chr1H	26222400	26223000
chr1H	26239200	26239800
chr1H	26264400	26264800
chr1H	26299800	26301200
chr1H	26303600	26305000
chr1H	26328200	26329200
chr1H	26343400	26344000
chr1H	26428000	26428400
chr1H	26473400	26476600
chr1H	26481200	26481600
chr1H	26517000	26517400
chr1H	26622600	26623000
chr1H	26636000	26637000
chr1H	26647600	26648400
chr1H	26714600	26715600
chr1H	26919400	26920000
chr1H	26928800	26929400
chr1H	26930400	26931400
chr1H	27066600	27067600
chr1H	27073200	27073400
chr1H	27140000	27140800
chr1H	27183200	27183600
chr1H	27372000	27372400
chr1H	27437600	27437800
chr1H	27510400	27511400
chr1H	27536200	27537000
chr1H	27552400	27553000
chr1H	27649200	27649600
chr1H	27713200	27713800
chr1H	27734800	27735800
chr1H	27745400	27745800
chr1H	27761600	27762600
chr1H	27863800	27864000
chr1H	27871600	27872000
chr1H	27879400	27879800
chr1H	28001000	28001400
chr1H	28139200	28139400
chr1H	28140400	28141000
chr1H	28306800	28307200
chr1H	28405000	28405600
chr1H	28648800	28650600
chr1H	28658400	28659400
chr1H	28866800	28867200
chr1H	28920200	28921000
chr1H	28922200	28922400
chr1H	28924200	28925000
chr1H	28928200	28928600
chr1H	28929600	28930400
chr1H	28931600	28932200
chr1H	29103800	29104200
chr1H	29286200	29286600
chr1H	29289800	29290200
chr1H	29293400	29294400
chr1H	29384000	29384800
chr1H	29412800	29416200
chr1H	29468400	29469200
chr1H	29518000	29518600
chr1H	29519200	29520400
chr1H	29524600	29525400
chr1H	29642000	29642400
chr1H	29799800	29801800
chr1H	29803800	29805000
chr1H	29878400	29879800
chr1H	29880400	29881800
chr1H	29882600	29883800
chr1H	29893000	29894000
chr1H	29915800	29916200
chr1H	29940200	29943400
chr1H	29946600	29947400
chr1H	29961000	29965400
chr1H	29967000	29967400
chr1H	29968200	29969400
chr1H	29970000	29971200
chr1H	29979400	29983000
chr1H	29984000	29985000
chr1H	29986000	29986600
chr1H	30070800	30071200
chr1H	30087400	30087800
chr1H	30096600	30097800
chr1H	30181000	30181800
chr1H	30271600	30272200
chr1H	30311800	30312200
chr1H	30394800	30395400
chr1H	30433200	30433600
chr1H	30796400	30797200
chr1H	30798000	30798400
chr1H	30799600	30800800
chr1H	30804800	30805400
chr1H	30983800	30984200
chr1H	31110200	31110800
chr1H	31111800	31112200
chr1H	31191800	31194400
chr1H	31300600	31302200
chr1H	31310400	31311600
chr1H	31318400	31320000
chr1H	31321200	31321400
chr1H	31331600	31331800
chr1H	31335400	31336000
chr1H	31387600	31387800
chr1H	31400400	31401200
chr1H	31402200	31402600
chr1H	31443400	31445000
chr1H	31474200	31474800
chr1H	31518200	31519600
chr1H	31601200	31601800
chr1H	31619800	31620400
chr1H	31623600	31623800
chr1H	31637800	31639000
chr1H	31788000	31788800
chr1H	31790200	31791000
chr1H	31792000	31792200
chr1H	31793600	31794000
chr1H	31827800	31829200
chr1H	31840400	31840800
chr1H	31867400	31868000
chr1H	31873000	31873200
chr1H	31880600	31881800
chr1H	31988600	31989000
chr1H	32104000	32104600
chr1H	32136600	32137000
chr1H	32206800	32207000
chr1H	32218000	32218800
chr1H	32226800	32228200
chr1H	32371400	32372000
chr1H	32376800	32377200
chr1H	32378600	32378800
chr1H	32381000	32381600
chr1H	32436400	32437400
chr1H	32439400	32440000
chr1H	32531600	32532200
chr1H	32547800	32548200
chr1H	32548800	32549400
chr1H	32553600	32554600
chr1H	32560800	32561600
chr1H	32567200	32567600
chr1H	32664200	32664600
chr1H	32673800	32674400
chr1H	32679200	32680000
chr1H	32687800	32690200
chr1H	32692000	32694000
chr1H	32695200	32696200
chr1H	32696600	32696800
chr1H	32698400	32699000
chr1H	32701800	32702600
chr1H	32703800	32704400
chr1H	32708800	32710200
chr1H	32715800	32717200
chr1H	32717400	32719400
chr1H	32740800	32741200
chr1H	32813600	32814200
chr1H	32918400	32918800
chr1H	32931400	32934800
chr1H	33002400	33002800
chr1H	33153200	33153600
chr1H	33166200	33167400
chr1H	33195600	33196000
chr1H	33196600	33198000
chr1H	34503200	34503600
chr1H	34504200	34504600
chr1H	34711600	34711800
chr1H	34869800	34870400
chr1H	34882600	34883000
chr1H	34891000	34892000
chr1H	34963400	34963800
chr1H	34987600	34988400
chr1H	34995600	34997400
chr1H	35005200	35005400
chr1H	35077600	35078000
chr1H	35079200	35080600
chr1H	35105400	35106600
chr1H	35115400	35116600
chr1H	35128800	35130000
chr1H	35165200	35165600
chr1H	35167000	35167600
chr1H	35201600	35202400
chr1H	35487200	35488800
chr1H	35508600	35510800
chr1H	35612400	35613000
chr1H	35743400	35744800
chr1H	36002400	36002800
chr1H	36028800	36030000
chr1H	36116000	36116200
chr1H	36117200	36117800
chr1H	36411400	36412800
chr1H	36417000	36418400
chr1H	36640600	36641000
chr1H	36715800	36716600
chr1H	36757000	36757400
chr1H	36763400	36763600
chr1H	36879000	36879400
chr1H	36888800	36889400
chr1H	36900400	36900800
chr1H	36916200	36916600
chr1H	36947000	36947400
chr1H	36973400	36975200
chr1H	36979000	36979800
chr1H	36988600	36989800
chr1H	36990600	36991000
chr1H	36996400	36997000
chr1H	37039800	37040800
chr1H	37083600	37084400
chr1H	37211400	37211800
chr1H	37233200	37233800
chr1H	37254400	37254800
chr1H	37334000	37334200
chr1H	37335800	37336200
chr1H	37347200	37347600
chr1H	37480600	37482400
chr1H	37484600	37487400
chr1H	37559400	37559800
chr1H	37641400	37642200
chr1H	37643800	37644000
chr1H	37647000	37647400
chr1H	37658400	37659000
chr1H	37682800	37683600
chr1H	37684800	37685000
chr1H	37700600	37702600
chr1H	37725400	37726200
chr1H	37728600	37729800
chr1H	37732800	37735200
chr1H	37754200	37754600
chr1H	37824200	37825400
chr1H	37974800	37976200
chr1H	37977000	37978800
chr1H	37980000	37981400
chr1H	38073000	38074800
chr1H	38077200	38078000
chr1H	38081600	38083600
chr1H	38084600	38085000
chr1H	38116400	38116800
chr1H	38377000	38377800
chr1H	38479400	38479600
chr1H	38486400	38487800
chr1H	38502000	38502800
chr1H	39039200	39039800
chr1H	39042200	39042600
chr1H	39051600	39052200
chr1H	39248600	39249200
chr1H	39420400	39420600
chr1H	39455400	39456000
chr1H	39509000	39509800
chr1H	39725400	39726000
chr1H	39730200	39730600
chr1H	39810800	39811200
chr1H	40001000	40001800
chr1H	40008600	40009400
chr1H	40013000	40013400
chr1H	40068000	40069200
chr1H	40179000	40179400
chr1H	40230000	40230600
chr1H	40325600	40328000
chr1H	40332600	40334600
chr1H	40338600	40339000
chr1H	40342600	40344200
chr1H	40345000	40345400
chr1H	40346400	40347000
chr1H	40360400	40360600
chr1H	40556800	40557600
chr1H	40560400	40562400
chr1H	40563400	40563600
chr1H	40565000	40565600
chr1H	40919400	40922400
chr1H	40923600	40928600
chr1H	40931600	40933000
chr1H	41109600	41110000
chr1H	41213600	41214200
chr1H	41215200	41215800
chr1H	41360200	41360400
chr1H	41361800	41362200
chr1H	41363600	41364200
chr1H	41385800	41386200
chr1H	41426800	41428400
chr1H	41441800	41442400
chr1H	41534400	41535800
chr1H	41736600	41738000
chr1H	41739200	41739600
chr1H	41806600	41807400
chr1H	41841000	41841400
chr1H	41997800	41998600
chr1H	42002200	42003400
chr1H	42004200	42005000
chr1H	42008000	42008600
chr1H	42014800	42017800
chr1H	42018600	42019000
chr1H	42020000	42020400
chr1H	42021800	42022600
chr1H	42026000	42027000
chr1H	42068600	42068800
chr1H	42070000	42070800
chr1H	42072800	42075400
chr1H	42081600	42081800
chr1H	42083800	42084400
chr1H	42194400	42195200
chr1H	42235400	42235800
chr1H	42241800	42243200
chr1H	42322000	42322400
chr1H	42372200	42372600
chr1H	42620400	42621000
chr1H	42685400	42687200
chr1H	42688600	42688800
chr1H	42714200	42716000
chr1H	42847800	42849600
chr1H	42852400	42852800
chr1H	42865000	42865400
chr1H	42927400	42927800
chr1H	42929200	42929600
chr1H	42970800	42971000
chr1H	42972600	42973600
chr1H	42992000	42992600
chr1H	43032800	43033400
chr1H	43162800	43163400
chr1H	43296200	43297400
chr1H	43317600	43318000
chr1H	43376800	43377200
chr1H	43395200	43395600
chr1H	43566200	43567600
chr1H	43888000	43888400
chr1H	43997200	43997600
chr1H	44013200	44013600
chr1H	44015400	44015800
chr1H	44195800	44196200
chr1H	44363400	44364200
chr1H	44497200	44497800
chr1H	44501600	44502000
chr1H	44760800	44762200
chr1H	44769200	44769600
chr1H	44779800	44780400
chr1H	44783400	44784800
chr1H	44787200	44787600
chr1H	44797400	44797600
chr1H	44823400	44824000
chr1H	44843200	44844000
chr1H	45072200	45073000
chr1H	45220000	45220400
chr1H	45292400	45293800
chr1H	45385800	45386800
chr1H	45390200	45391200
chr1H	45415800	45416200
chr1H	45474200	45474400
chr1H	45476000	45477000
chr1H	45697000	45697400
chr1H	45719400	45719800
chr1H	45766200	45766800
chr1H	45871400	45871800
chr1H	45937200	45938400
chr1H	46120000	46120400
chr1H	46165800	46166800
chr1H	46178800	46179600
chr1H	46181400	46182200
chr1H	46194400	46197400
chr1H	46231400	46232400
chr1H	46389600	46390200
chr1H	46458800	46460400
chr1H	46522600	46523200
chr1H	46540800	46541200
chr1H	46732000	46732400
chr1H	46807400	46807800
chr1H	46815600	46816600
chr1H	47051200	47051600
chr1H	47053600	47055000
chr1H	47072600	47072800
chr1H	47243600	47244600
chr1H	47245400	47245800
chr1H	47247800	47248000
chr1H	47248800	47250600
chr1H	47298200	47298600
chr1H	47407800	47408200
chr1H	47438600	47439000
chr1H	47446800	47447400
chr1H	47499800	47500400
chr1H	47500600	47501200
chr1H	47502000	47502600
chr1H	47502800	47503800
chr1H	47505800	47506400
chr1H	47602000	47602800
chr1H	47649000	47649400
chr1H	47732200	47732800
chr1H	47734400	47735200
chr1H	47744200	47748600
chr1H	47862200	47863000
chr1H	47975400	47975800
chr1H	48243600	48245800
chr1H	48271200	48272600
chr1H	48278200	48278400
chr1H	48313400	48314800
chr1H	48359400	48359600
chr1H	48383600	48384800
chr1H	48495800	48496000
chr1H	48565000	48565400
chr1H	48615200	48615400
chr1H	48721200	48721600
chr1H	48761800	48762200
chr1H	48839000	48839400
chr1H	48840400	48841200
chr1H	48878000	48878200
chr1H	48947400	48947800
chr1H	49021600	49022000
chr1H	49054400	49055000
chr1H	49225400	49225800
chr1H	49311600	49312800
chr1H	49489800	49490200
chr1H	49644200	49644400
chr1H	49650600	49651800
chr1H	49658000	49658400
chr1H	49837600	49838600
chr1H	49843400	49843600
chr1H	49925400	49926400
chr1H	49929200	49929600
chr1H	49953200	49954000
chr1H	50000400	50002600
chr1H	50046200	50046600
chr1H	50175400	50175800
chr1H	50295400	50295800
chr1H	50320600	50321000
chr1H	50354800	50355200
chr1H	50411000	50413000
chr1H	50595800	50597000
chr1H	50599200	50600600
chr1H	50672800	50673800
chr1H	50797600	50798000
chr1H	50823200	50823600
chr1H	50880600	50882000
chr1H	51012800	51013000
chr1H	51162800	51163000
chr1H	51218200	51219200
chr1H	51333800	51334400
chr1H	51612600	51613200
chr1H	51618800	51620000
chr1H	51621600	51622000
chr1H	51680000	51680600
chr1H	51757600	51759000
chr1H	51932400	51933000
chr1H	51935000	51935400
chr1H	51953800	51954400
chr1H	51955000	51955400
chr1H	51958000	51960000
chr1H	51960600	51961200
chr1H	52034800	52035600
chr1H	52054000	52054400
chr1H	52076000	52076400
chr1H	52114400	52114800
chr1H	52235800	52236200
chr1H	52349000	52349600
chr1H	52359400	52360400
chr1H	52460400	52463400
chr1H	52464200	52465200
chr1H	52621800	52623000
chr1H	52819000	52819800
chr1H	53077000	53077600
chr1H	53097200	53097800
chr1H	53109400	53109800
chr1H	53118200	53118600
chr1H	53199400	53199800
chr1H	53359000	53360600
chr1H	53391400	53391800
chr1H	53422200	53422600
chr1H	53472200	53472600
chr1H	53488800	53489200
chr1H	53498200	53498400
chr1H	53499200	53499600
chr1H	53530000	53530400
chr1H	53620200	53620800
chr1H	53635600	53636200
chr1H	53669600	53670000
chr1H	53699400	53700200
chr1H	53705800	53706000
chr1H	53710000	53710800
chr1H	53711800	53712400
chr1H	53799000	53800200
chr1H	53827000	53827400
chr1H	53833600	53835800
chr1H	53964600	53965000
chr1H	53978800	53979200
chr1H	54123800	54124600
chr1H	54126200	54127000
chr1H	54251600	54252600
chr1H	54271800	54273000
chr1H	54338600	54339200
chr1H	54347400	54348800
chr1H	54377000	54378200
chr1H	54612400	54612800
chr1H	54626400	54626800
chr1H	54638600	54639600
chr1H	54667200	54667600
chr1H	54917600	54919600
chr1H	54944800	54945200
chr1H	55093200	55093600
chr1H	55094200	55094800
chr1H	55095800	55096800
chr1H	55178600	55179200
chr1H	55231600	55232600
chr1H	55269800	55271600
chr1H	55350600	55351000
chr1H	55353400	55353800
chr1H	55356800	55358400
chr1H	55362000	55362600
chr1H	55396800	55397400
chr1H	55549600	55550000
chr1H	55570800	55571600
chr1H	55639600	55640400
chr1H	55688200	55688800
chr1H	55713600	55714000
chr1H	55933000	55933400
chr1H	55966800	55967200
chr1H	55999200	55999400
chr1H	56052200	56052600
chr1H	56056000	56056800
chr1H	56127000	56127400
chr1H	56149600	56150200
chr1H	56189200	56189800
chr1H	56195800	56196000
chr1H	56208000	56208400
chr1H	56209800	56210600
chr1H	56212600	56212800
chr1H	56435600	56435800
chr1H	56446800	56447400
chr1H	56448400	56450000
chr1H	56470200	56470600
chr1H	56489000	56490200
chr1H	56538800	56539200
chr1H	56645200	56647600
chr1H	56653600	56656400
chr1H	56657200	56657600
chr1H	56662400	56662600
chr1H	56745000	56745200
chr1H	56745400	56746000
chr1H	56838600	56839000
chr1H	56846400	56846800
chr1H	56884000	56885400
chr1H	56886000	56886400
chr1H	56914000	56914400
chr1H	56916000	56916400
chr1H	56920600	56921000
chr1H	56945800	56947800
chr1H	57001000	57001800
chr1H	57078200	57078600
chr1H	57079400	57079600
chr1H	57080200	57080400
chr1H	57256200	57256800
chr1H	57261600	57262000
chr1H	57265000	57265400
chr1H	57377200	57378000
chr1H	57393000	57393200
chr1H	57399800	57401000
chr1H	57478400	57486000
chr1H	57487600	57489000
chr1H	57494200	57496400
chr1H	57501600	57501800
chr1H	57504400	57505200
chr1H	57505800	57508000
chr1H	57513800	57514000
chr1H	57618600	57619000
chr1H	57723800	57725200
chr1H	57767800	57768200
chr1H	57864800	57865200
chr1H	57907400	57909600
chr1H	57914600	57915800
chr1H	57968000	57968400
chr1H	58053000	58053400
chr1H	58106400	58106800
chr1H	58111400	58112200
chr1H	58126200	58126400
chr1H	58230800	58231600
chr1H	58234000	58234600
chr1H	58249400	58250400
chr1H	58295800	58297800
chr1H	58306400	58306600
chr1H	58614600	58615000
chr1H	58897600	58897800
chr1H	58922800	58923000
chr1H	58923200	58924600
chr1H	58987600	58988800
chr1H	59081800	59082200
chr1H	59182600	59185000
chr1H	59314400	59314800
chr1H	59316400	59318000
chr1H	59352200	59352400
chr1H	59365000	59367000
chr1H	59514600	59515400
chr1H	59536800	59538800
chr1H	59540600	59540800
chr1H	59551000	59552000
chr1H	59557600	59559000
chr1H	59562800	59563000
chr1H	59564000	59564200
chr1H	59569600	59570000
chr1H	59592600	59593200
chr1H	59597200	59597400
chr1H	59602200	59603200
chr1H	59604800	59605600
chr1H	59770800	59771200
chr1H	59815600	59816000
chr1H	59817400	59817600
chr1H	59818200	59818400
chr1H	59830400	59831000
chr1H	59851400	59851800
chr1H	59950600	59951200
chr1H	59952000	59955000
chr1H	59965400	59966600
chr1H	59982000	59983200
chr1H	59990200	59991600
chr1H	60088400	60089800
chr1H	60216000	60216400
chr1H	60247000	60247800
chr1H	60248800	60249600
chr1H	60253600	60254400
chr1H	60256400	60258000
chr1H	60258800	60259200
chr1H	60387600	60388200
chr1H	60472600	60473000
chr1H	60518600	60519000
chr1H	60678000	60678600
chr1H	60748600	60749000
chr1H	60840200	60842600
chr1H	61070400	61071800
chr1H	61086000	61086400
chr1H	61263000	61264000
chr1H	61308200	61310000
chr1H	61337400	61337800
chr1H	61432600	61435600
chr1H	61439200	61444400
chr1H	61542800	61543200
chr1H	61747200	61748400
chr1H	61751400	61752600
chr1H	61813000	61814200
chr1H	61845000	61845600
chr1H	62136200	62136600
chr1H	62157200	62157800
chr1H	62159400	62159600
chr1H	62191000	62191400
chr1H	62754600	62755000
chr1H	62761200	62762800
chr1H	62989000	62989400
chr1H	62994800	62995200
chr1H	63075400	63076000
chr1H	63171200	63171600
chr1H	63334600	63335200
chr1H	63519800	63520200
chr1H	63550200	63553000
chr1H	63571200	63571600
chr1H	63609400	63609800
chr1H	63620400	63620800
chr1H	63622200	63622600
chr1H	63739200	63740200
chr1H	63805800	63806200
chr1H	63813400	63813800
chr1H	63872000	63872600
chr1H	63950800	63952200
chr1H	64061800	64062200
chr1H	64065600	64066000
chr1H	64125400	64126000
chr1H	64127200	64128000
chr1H	64128600	64129000
chr1H	64130600	64130800
chr1H	64160400	64161000
chr1H	64165800	64166200
chr1H	64243200	64243600
chr1H	64392600	64393200
chr1H	64579600	64581200
chr1H	64808800	64809200
chr1H	64831800	64832200
chr1H	64838200	64838600
chr1H	64842600	64846000
chr1H	64847600	64849600
chr1H	64928800	64930600
chr1H	64930800	64931600
chr1H	64937000	64937400
chr1H	64948600	64949000
chr1H	64975600	64976000
chr1H	65093400	65094000
chr1H	65115800	65116200
chr1H	65117800	65118200
chr1H	65137400	65137800
chr1H	65139200	65140200
chr1H	65144000	65144800
chr1H	65146400	65146600
chr1H	65358200	65358600
chr1H	65376200	65376600
chr1H	65510600	65511000
chr1H	65735800	65738600
chr1H	65739600	65740000
chr1H	65748800	65749200
chr1H	65881800	65883200
chr1H	66140800	66141200
chr1H	66148400	66149800
chr1H	66362600	66362800
chr1H	66440600	66441200
chr1H	66505600	66506000
chr1H	66508600	66509600
chr1H	66747600	66748200
chr1H	66849400	66849800
chr1H	66852000	66852600
chr1H	66905200	66906000
chr1H	66916000	66916400
chr1H	66954000	66954400
chr1H	66959400	66959800
chr1H	67029600	67030800
chr1H	67049800	67050200
chr1H	67103400	67104000
chr1H	67114200	67114800
chr1H	67235800	67236200
chr1H	67254000	67254400
chr1H	67290000	67290200
chr1H	67295000	67295200
chr1H	67351200	67351800
chr1H	67406400	67406800
chr1H	67434400	67435200
chr1H	67541400	67541800
chr1H	67642800	67643000
chr1H	67693400	67693800
chr1H	67907400	67909200
chr1H	67912800	67914400
chr1H	67969200	67969600
chr1H	68036600	68038400
chr1H	68123600	68124000
chr1H	68339000	68339200
chr1H	68574600	68575000
chr1H	68651800	68652200
chr1H	68823200	68823600
chr1H	68893400	68893800
chr1H	68899000	68899400
chr1H	68900000	68900400
chr1H	68905400	68905800
chr1H	68960800	68961600
chr1H	68964600	68965400
chr1H	68967200	68967600
chr1H	68968200	68968600
chr1H	68970000	68970400
chr1H	69006800	69007200
chr1H	69028800	69029200
chr1H	69247000	69247600
chr1H	69300400	69300600
chr1H	69364200	69364600
chr1H	69366200	69366800
chr1H	69502800	69503200
chr1H	69568200	69568600
chr1H	69609800	69610200
chr1H	69711600	69712200
chr1H	69898800	69899600
chr1H	69907600	69908000
chr1H	69913800	69914600
chr1H	69918200	69918800
chr1H	69924400	69925400
chr1H	70110600	70111200
chr1H	70148600	70149600
chr1H	70191200	70191600
chr1H	70293000	70297000
chr1H	70452600	70452800
chr1H	70473400	70474400
chr1H	70603200	70603600
chr1H	70782600	70783000
chr1H	70827200	70827800
chr1H	70845600	70846000
chr1H	70895800	70896400
chr1H	71038800	71039200
chr1H	71082000	71082400
chr1H	71090000	71090400
chr1H	71279400	71279800
chr1H	71389200	71390200
chr1H	71452600	71453200
chr1H	71612000	71612400
chr1H	71636800	71637200
chr1H	71762600	71763400
chr1H	71810400	71812200
chr1H	71815600	71816400
chr1H	72116800	72118200
chr1H	72126400	72126600
chr1H	72307600	72308000
chr1H	72355200	72355800
chr1H	72387400	72388200
chr1H	72454600	72455000
chr1H	72464000	72465000
chr1H	72475600	72476400
chr1H	72576600	72577800
chr1H	72619400	72619800
chr1H	72621000	72621600
chr1H	72748200	72748600
chr1H	72882200	72882600
chr1H	72883200	72884400
chr1H	72886200	72886800
chr1H	72894400	72897400
chr1H	72901400	72902200
chr1H	72907000	72908000
chr1H	72956000	72956600
chr1H	72957600	72958200
chr1H	72959000	72959600
chr1H	72980000	72981200
chr1H	73034200	73034600
chr1H	73051600	73052000
chr1H	73052800	73054400
chr1H	73057400	73058000
chr1H	73224600	73225000
chr1H	73315800	73316200
chr1H	73392600	73394000
chr1H	73437600	73439000
chr1H	73460200	73461400
chr1H	73593400	73594000
chr1H	73936200	73936400
chr1H	73970200	73970800
chr1H	74042200	74043600
chr1H	74340200	74340600
chr1H	74395600	74396000
chr1H	74436800	74437200
chr1H	74475200	74476800
chr1H	74477800	74478000
chr1H	74586600	74588000
chr1H	74591400	74592800
chr1H	74626000	74626400
chr1H	74627800	74628200
chr1H	74734000	74734600
chr1H	74797600	74797800
chr1H	74801400	74801800
chr1H	74969400	74971000
chr1H	75195600	75196600
chr1H	75198000	75198400
chr1H	75200200	75200600
chr1H	75273800	75274400
chr1H	75398400	75398800
chr1H	75457400	75457600
chr1H	75460600	75461600
chr1H	75580400	75581200
chr1H	75582600	75582800
chr1H	75611800	75613200
chr1H	75889000	75889400
chr1H	75976400	75976800
chr1H	76238400	76238600
chr1H	76303000	76303200
chr1H	76313200	76313800
chr1H	76383600	76384000
chr1H	76570000	76570600
chr1H	76577200	76577800
chr1H	76626800	76627600
chr1H	76642200	76643600
chr1H	76656400	76656600
chr1H	76827800	76828400
chr1H	76834800	76835000
chr1H	76838400	76839400
chr1H	77021400	77021800
chr1H	77024000	77024400
chr1H	77174600	77175400
chr1H	77195800	77196200
chr1H	77198200	77198600
chr1H	77490000	77490400
chr1H	77866600	77867400
chr1H	77891400	77892200
chr1H	77914800	77915000
chr1H	77936600	77937200
chr1H	77950800	77951200
chr1H	78035200	78037000
chr1H	78047800	78048200
chr1H	78075400	78076000
chr1H	78113800	78114800
chr1H	78130200	78130600
chr1H	78131400	78131800
chr1H	78133000	78133400
chr1H	78163600	78164800
chr1H	78331600	78333000
chr1H	78340800	78342200
chr1H	78423600	78425000
chr1H	78463000	78463400
chr1H	78702600	78703400
chr1H	78704600	78705200
chr1H	78708800	78709800
chr1H	78712200	78712800
chr1H	78714000	78715000
chr1H	78732400	78732600
chr1H	78754600	78755000
chr1H	78896200	78896800
chr1H	78898200	78898800
chr1H	78922200	78924000
chr1H	78925200	78925600
chr1H	78930200	78930600
chr1H	79011000	79011400
chr1H	79064800	79065200
chr1H	79269400	79270600
chr1H	79273400	79273600
chr1H	79427200	79427400
chr1H	79455400	79456000
chr1H	79462400	79464200
chr1H	79603000	79604200
chr1H	79676000	79677000
chr1H	79843000	79843400
chr1H	79843600	79844200
chr1H	79845800	79846800
chr1H	79923400	79923800
chr1H	79980200	79981000
chr1H	79987400	79987800
chr1H	80049000	80049600
chr1H	80155400	80156000
chr1H	80307800	80308200
chr1H	80448200	80448800
chr1H	80456400	80456600
chr1H	80461800	80463000
chr1H	80463800	80464400
chr1H	80612800	80613600
chr1H	80631800	80632400
chr1H	80764000	80765400
chr1H	80906800	80907000
chr1H	81020400	81020800
chr1H	81023600	81023800
chr1H	81168400	81168800
chr1H	81170000	81170200
chr1H	81192600	81193000
chr1H	81193800	81195600
chr1H	81202800	81203200
chr1H	81288200	81288400
chr1H	81336000	81337600
chr1H	81353000	81353600
chr1H	81357000	81357200
chr1H	81463600	81463800
chr1H	81488000	81488200
chr1H	81892000	81892400
chr1H	82039800	82040800
chr1H	82062000	82062400
chr1H	82084000	82084200
chr1H	82278000	82278600
chr1H	82281200	82281800
chr1H	82285800	82286600
chr1H	82307600	82308000
chr1H	82379600	82380800
chr1H	82384800	82385400
chr1H	82416400	82416800
chr1H	82556600	82557000
chr1H	82734600	82735200
chr1H	82767800	82768800
chr1H	82772600	82773000
chr1H	82773800	82774600
chr1H	82775600	82776000
chr1H	82799000	82799400
chr1H	82924400	82925600
chr1H	83111000	83111400
chr1H	83186000	83186800
chr1H	83199800	83200200
chr1H	83228400	83229400
chr1H	83301600	83304200
chr1H	83354600	83356200
chr1H	83402200	83402600
chr1H	83467000	83468400
chr1H	83687800	83688400
chr1H	83810200	83811000
chr1H	83820400	83823200
chr1H	84012800	84013200
chr1H	84215600	84217200
chr1H	84219200	84219800
chr1H	84435200	84435400
chr1H	84436000	84436400
chr1H	84763200	84763600
chr1H	84889200	84889600
chr1H	84891400	84893200
chr1H	84898600	84899000
chr1H	84906800	84907400
chr1H	84909000	84909200
chr1H	84918800	84919800
chr1H	84932800	84933800
chr1H	85072800	85073200
chr1H	85263800	85264200
chr1H	85286200	85286600
chr1H	85309600	85310000
chr1H	85315600	85316000
chr1H	85320600	85321000
chr1H	85321800	85322600
chr1H	85467600	85468400
chr1H	85699400	85700800
chr1H	85703400	85703600
chr1H	85708800	85709200
chr1H	85776200	85776600
chr1H	85777800	85778800
chr1H	85900200	85901000
chr1H	85906000	85906600
chr1H	85908600	85909200
chr1H	86088600	86089200
chr1H	86104400	86104800
chr1H	86331600	86331800
chr1H	86357400	86357800
chr1H	86566000	86566200
chr1H	86567600	86568000
chr1H	86655800	86656200
chr1H	86767800	86769200
chr1H	86911600	86912000
chr1H	86948200	86948600
chr1H	86952600	86953000
chr1H	87348800	87349200
chr1H	87350600	87351200
chr1H	87363400	87363600
chr1H	87463800	87464800
chr1H	87466000	87466400
chr1H	87568400	87569800
chr1H	87616400	87616800
chr1H	87657200	87658200
chr1H	87688600	87689000
chr1H	87844400	87844800
chr1H	87846000	87846400
chr1H	88084200	88084600
chr1H	88304600	88305000
chr1H	88426600	88428000
chr1H	88466000	88466400
chr1H	88483000	88483400
chr1H	88500800	88501400
chr1H	88589000	88590200
chr1H	88719600	88720000
chr1H	88871800	88872800
chr1H	88889000	88889200
chr1H	88890200	88890400
chr1H	88976600	88977200
chr1H	89071000	89072400
chr1H	89204400	89205200
chr1H	89210600	89212000
chr1H	89244400	89244800
chr1H	89255400	89256200
chr1H	89259200	89260000
chr1H	89296400	89296800
chr1H	89520800	89522400
chr1H	89650400	89651400
chr1H	89761400	89762000
chr1H	89839000	89839400
chr1H	89935000	89935400
chr1H	90039000	90040200
chr1H	90174800	90175200
chr1H	90222800	90225400
chr1H	90268600	90269200
chr1H	90271000	90271200
chr1H	90325400	90326200
chr1H	90410000	90411000
chr1H	90430400	90430800
chr1H	90924200	90924800
chr1H	91258400	91259000
chr1H	91260200	91260600
chr1H	91261200	91262400
chr1H	91451400	91452200
chr1H	91474200	91474600
chr1H	91541800	91542200
chr1H	91678600	91679000
chr1H	91732600	91733000
chr1H	91900400	91902000
chr1H	91933600	91934200
chr1H	91952000	91952400
chr1H	92073600	92074000
chr1H	92096800	92097200
chr1H	92129200	92129800
chr1H	92282800	92283200
chr1H	92550200	92550600
chr1H	92603600	92603800
chr1H	92640600	92641000
chr1H	92641600	92642800
chr1H	92878200	92879000
chr1H	92931400	92932000
chr1H	92935800	92936400
chr1H	92997000	92997200
chr1H	93193000	93194200
chr1H	93467200	93467800
chr1H	93500400	93500800
chr1H	93706600	93708200
chr1H	93938200	93938600
chr1H	94007000	94007200
chr1H	94008400	94008800
chr1H	94202800	94203200
chr1H	94209000	94209800
chr1H	94486000	94486200
chr1H	94505200	94505800
chr1H	94672800	94673000
chr1H	94674200	94674800
chr1H	94946200	94947200
chr1H	94948800	94949200
chr1H	94981200	94981600
chr1H	95027600	95028200
chr1H	95029800	95030400
chr1H	95031800	95033600
chr1H	95068000	95069000
chr1H	95363000	95363400
chr1H	95392800	95393200
chr1H	95610000	95611200
chr1H	95613800	95614800
chr1H	95718200	95718400
chr1H	95725000	95725400
chr1H	95886600	95888400
chr1H	95917400	95918000
chr1H	95946200	95946400
chr1H	95992400	95992800
chr1H	95997200	95997800
chr1H	96561200	96561400
chr1H	96684800	96685200
chr1H	96925400	96925800
chr1H	96935800	96936600
chr1H	96954600	96955800
chr1H	97108800	97109200
chr1H	97126800	97127200
chr1H	97263200	97263400
chr1H	97265000	97266000
chr1H	97286000	97286400
chr1H	97301600	97302200
chr1H	97350800	97351000
chr1H	97406000	97406400
chr1H	97668800	97669200
chr1H	97726200	97728200
chr1H	97909400	97910600
chr1H	97970400	97970800
chr1H	97976600	97978000
chr1H	98037600	98037800
chr1H	98144800	98145200
chr1H	98188200	98189000
chr1H	98195800	98197400
chr1H	98800200	98801000
chr1H	98802200	98803600
chr1H	98806400	98807400
chr1H	98826000	98827400
chr1H	98947800	98948400
chr1H	99015400	99015600
chr1H	99057000	99057800
chr1H	99179600	99180400
chr1H	99428200	99429000
chr1H	99450800	99451000
chr1H	99640200	99641000
chr1H	99675800	99676200
chr1H	99686000	99686800
chr1H	99936000	99936400
chr1H	99976000	99976400
chr1H	99978200	99978600
chr1H	100128400	100128800
chr1H	100190000	100190400
chr1H	100305000	100305400
chr1H	100325600	100326800
chr1H	100424800	100425200
chr1H	100500200	100500600
chr1H	100550600	100551200
chr1H	100838800	100839400
chr1H	100922800	100923200
chr1H	100949200	100949600
chr1H	100983600	100983800
chr1H	101025200	101025600
chr1H	101061000	101061600
chr1H	101085000	101085400
chr1H	101227600	101227800
chr1H	101228600	101229200
chr1H	101234400	101234600
chr1H	101235800	101236200
chr1H	101425200	101425600
chr1H	101426400	101427000
chr1H	101514800	101515800
chr1H	101569400	101570000
chr1H	101753600	101754000
chr1H	101783800	101785000
chr1H	101792600	101793600
chr1H	101863600	101864600
chr1H	101875200	101877400
chr1H	101877800	101880600
chr1H	102085600	102086000
chr1H	102089600	102089800
chr1H	102115000	102115400
chr1H	102115800	102116400
chr1H	102118200	102118400
chr1H	102162000	102162400
chr1H	102189600	102190600
chr1H	102203400	102203800
chr1H	102205800	102206200
chr1H	102456200	102456600
chr1H	102507400	102508000
chr1H	102702800	102703200
chr1H	102747600	102748000
chr1H	102966000	102966400
chr1H	103055800	103056000
chr1H	103135200	103135600
chr1H	103171800	103172200
chr1H	103242600	103243000
chr1H	103403800	103404000
chr1H	103412600	103413000
chr1H	103448800	103449200
chr1H	103566400	103567000
chr1H	103597000	103597400
chr1H	103634000	103634200
chr1H	103635600	103636000
chr1H	103830600	103831000
chr1H	104074800	104075200
chr1H	104125800	104126600
chr1H	104128000	104128400
chr1H	104148600	104149000
chr1H	104275600	104278800
chr1H	104436800	104437800
chr1H	104442400	104443400
chr1H	104555800	104556000
chr1H	104557200	104557400
chr1H	105036000	105037200
chr1H	105194600	105195000
chr1H	105590600	105591200
chr1H	105594200	105594600
chr1H	105597800	105598200
chr1H	105748200	105748600
chr1H	105796200	105796600
chr1H	105839400	105841000
chr1H	105920200	105921400
chr1H	105978800	105979400
chr1H	106008800	106010200
chr1H	106014600	106015000
chr1H	106371600	106372400
chr1H	106891600	106893400
chr1H	107049000	107050400
chr1H	107054400	107054600
chr1H	107082800	107083200
chr1H	107179200	107179600
chr1H	107600200	107600600
chr1H	107767200	107768200
chr1H	108073600	108075200
chr1H	108081400	108082600
chr1H	108195800	108197000
chr1H	108261600	108262000
chr1H	108312200	108313200
chr1H	108329800	108330200
chr1H	108366800	108367200
chr1H	108374400	108375400
chr1H	108505800	108507000
chr1H	108522000	108522800
chr1H	108558200	108558600
chr1H	108599200	108599600
chr1H	108681200	108683600
chr1H	108685200	108686400
chr1H	108736600	108737400
chr1H	109015200	109016200
chr1H	109017000	109019000
chr1H	109019600	109020800
chr1H	109022400	109023600
chr1H	109025400	109026400
chr1H	109345400	109348400
chr1H	109372600	109373000
chr1H	109374000	109374600
chr1H	109392600	109393200
chr1H	109394200	109394400
chr1H	109535000	109535400
chr1H	109643400	109643800
chr1H	109687800	109688400
chr1H	109845400	109846800
chr1H	109847400	109848400
chr1H	109851600	109853600
chr1H	110051600	110052400
chr1H	110178000	110178200
chr1H	110308000	110309000
chr1H	110497800	110498200
chr1H	110689800	110690000
chr1H	110723800	110724200
chr1H	111062600	111063000
chr1H	111168800	111169000
chr1H	111174400	111175000
chr1H	111177800	111179600
chr1H	111185200	111185800
chr1H	111342200	111342400
chr1H	111419800	111421400
chr1H	111533400	111533800
chr1H	111632000	111632600
chr1H	111707200	111707600
chr1H	111776200	111776600
chr1H	111974200	111975200
chr1H	111989000	111990000
chr1H	112002600	112002800
chr1H	112589600	112591000
chr1H	112882000	112882400
chr1H	113216000	113216400
chr1H	113227600	113227800
chr1H	113438000	113438200
chr1H	113491400	113492000
chr1H	113931200	113931400
chr1H	114063200	114063800
chr1H	114101200	114101600
chr1H	114248800	114250200
chr1H	114377600	114378600
chr1H	114380400	114382800
chr1H	114389600	114390800
chr1H	114500800	114501200
chr1H	114503400	114505000
chr1H	114506400	114507000
chr1H	114526800	114527000
chr1H	114633800	114634800
chr1H	114639600	114639800
chr1H	114644400	114644800
chr1H	114646000	114646600
chr1H	114657000	114658800
chr1H	114670200	114670800
chr1H	114690800	114691400
chr1H	114707000	114707400
chr1H	114709200	114709800
chr1H	114713600	114715000
chr1H	114719000	114719800
chr1H	114721200	114721400
chr1H	114725000	114725600
chr1H	114728000	114729000
chr1H	114730000	114730400
chr1H	114773600	114774000
chr1H	114826000	114826400
chr1H	114924000	114924400
chr1H	114938600	114939000
chr1H	114961800	114962200
chr1H	114963000	114964800
chr1H	114988600	114989200
chr1H	115121600	115122000
chr1H	115123200	115123600
chr1H	115152200	115152600
chr1H	115241000	115241400
chr1H	115635200	115635800
chr1H	115704600	115705000
chr1H	115739200	115739600
chr1H	115823200	115823400
chr1H	115987800	115988200
chr1H	116080200	116080600
chr1H	116223000	116223400
chr1H	116322600	116324200
chr1H	116325400	116326000
chr1H	116332000	116333600
chr1H	116402800	116404400
chr1H	116423200	116424000
chr1H	116540400	116541200
chr1H	116542200	116542400
chr1H	116769800	116770200
chr1H	116837200	116837800
chr1H	116845800	116846000
chr1H	117101400	117102000
chr1H	117103200	117103600
chr1H	117242200	117242800
chr1H	117514400	117514800
chr1H	117728000	117728400
chr1H	117768400	117768800
chr1H	117821200	117822200
chr1H	117998800	118000200
chr1H	118051600	118052000
chr1H	118127800	118128600
chr1H	118147400	118147800
chr1H	118245800	118246000
chr1H	118567200	118568200
chr1H	118616000	118616400
chr1H	118695800	118696200
chr1H	118759000	118759200
chr1H	118763200	118764800
chr1H	118765400	118765600
chr1H	119092200	119092800
chr1H	119094000	119095200
chr1H	119122800	119123200
chr1H	119135000	119135800
chr1H	119228400	119229000
chr1H	119454200	119454400
chr1H	119546200	119546400
chr1H	119563800	119564200
chr1H	119661000	119662200
chr1H	119685800	119687600
chr1H	119832200	119832600
chr1H	119944400	119945000
chr1H	120290600	120292200
chr1H	120328400	120328800
chr1H	120356600	120357200
chr1H	120437400	120438000
chr1H	120597200	120597400
chr1H	120652200	120653800
chr1H	120712600	120713400
chr1H	120797800	120799600
chr1H	120803000	120803400
chr1H	121153000	121153400
chr1H	121164400	121164800
chr1H	121232000	121232400
chr1H	121240200	121240600
chr1H	121428800	121429200
chr1H	121579400	121580000
chr1H	121584400	121585000
chr1H	121589200	121589600
chr1H	121701400	121701800
chr1H	121838000	121838400
chr1H	121843600	121844400
chr1H	121862000	121862600
chr1H	121899000	121900200
chr1H	121902200	121905600
chr1H	121908400	121909800
chr1H	121911400	121912000
chr1H	122151400	122152200
chr1H	122155200	122155800
chr1H	122286200	122286400
chr1H	122379400	122379800
chr1H	122467800	122468200
chr1H	122517800	122518600
chr1H	122521800	122522200
chr1H	122523200	122523400
chr1H	122528600	122528800
chr1H	122689000	122689400
chr1H	122852000	122853400
chr1H	122980200	122980800
chr1H	122986000	122987000
chr1H	123044000	123045200
chr1H	123191400	123191800
chr1H	123231800	123232200
chr1H	123537000	123537600
chr1H	123538400	123538800
chr1H	123584000	123584400
chr1H	123901200	123903800
chr1H	124005600	124006000
chr1H	124033200	124036200
chr1H	124283200	124283600
chr1H	124300200	124300600
chr1H	124303800	124305000
chr1H	124331600	124332000
chr1H	124380400	124381200
chr1H	124406800	124407200
chr1H	124408600	124409400
chr1H	124495200	124495600
[truncated: 67,181 more rows]

## Sheet: 4DAG
Table S2. Coordinates of E7 segments in MorexV3 genome across four developmental stages (related to Figure 2A) - 4DAG embryo
chr1H	0	200
chr1H	75800	76200
chr1H	77400	78200
chr1H	148600	149000
chr1H	152000	152400
chr1H	156400	156600
chr1H	160400	161400
chr1H	173000	173400
chr1H	179600	182800
chr1H	183600	186400
chr1H	187600	188000
chr1H	326200	326600
chr1H	330200	330400
chr1H	409400	409600
chr1H	447600	448800
chr1H	535000	536000
chr1H	670400	673200
chr1H	1152600	1153200
chr1H	1478600	1478800
chr1H	1518800	1519400
chr1H	1596000	1596600
chr1H	1597600	1598000
chr1H	1602200	1602600
chr1H	1610800	1613400
chr1H	1621800	1622200
chr1H	1664000	1664600
chr1H	1728200	1728800
chr1H	1730800	1731000
chr1H	1748600	1749600
chr1H	1751000	1752200
chr1H	1757800	1758600
chr1H	1940800	1941200
chr1H	2104000	2105200
chr1H	2106600	2108200
chr1H	2275400	2277400
chr1H	2317800	2318600
chr1H	2326400	2327000
chr1H	2362800	2363800
chr1H	2468200	2469000
chr1H	2479800	2480400
chr1H	2529400	2529600
chr1H	2582000	2582400
chr1H	2862200	2864000
chr1H	3837600	3839400
chr1H	3923400	3923600
chr1H	3924600	3925800
chr1H	4129800	4131600
chr1H	4216800	4218800
chr1H	4409200	4409800
chr1H	4433600	4434800
chr1H	4516000	4516800
chr1H	4520000	4520600
chr1H	4888800	4889800
chr1H	4909600	4909800
chr1H	4943800	4946200
chr1H	5002600	5003000
chr1H	5025400	5027200
chr1H	5061000	5064000
chr1H	5065400	5066600
chr1H	5070400	5071600
chr1H	5076000	5076200
chr1H	5082600	5082800
chr1H	5084000	5085400
chr1H	5093600	5095400
chr1H	5220800	5221000
chr1H	5237200	5237400
chr1H	5366400	5367200
chr1H	5372000	5372400
chr1H	5382200	5382800
chr1H	5385800	5386400
chr1H	5396800	5397200
chr1H	5440600	5442400
chr1H	5443000	5443400
chr1H	5573200	5574400
chr1H	5716200	5716400
chr1H	5832800	5833200
chr1H	5893000	5894000
chr1H	5944000	5944400
chr1H	6052800	6053000
chr1H	6060200	6061200
chr1H	6062000	6063800
chr1H	6110800	6111200
chr1H	6158400	6159400
chr1H	6186000	6186400
chr1H	6243600	6245400
chr1H	6246800	6247200
chr1H	6289000	6289400
chr1H	6638400	6638800
chr1H	6663600	6664800
chr1H	6667600	6669600
chr1H	6692600	6693600
chr1H	6924200	6924800
chr1H	7030200	7030600
chr1H	7585400	7586200
chr1H	7588000	7588400
chr1H	7658800	7659200
chr1H	7755000	7755400
chr1H	7759600	7760000
chr1H	7877000	7877400
chr1H	7884800	7885600
chr1H	8009600	8010000
chr1H	8070200	8070600
chr1H	8100800	8101600
chr1H	8148800	8149200
chr1H	8164600	8165000
chr1H	8304000	8304400
chr1H	8324800	8325200
chr1H	8344800	8345400
chr1H	8349800	8350200
chr1H	8352600	8352800
chr1H	8519200	8519600
chr1H	8526400	8526800
chr1H	8541600	8542000
chr1H	8544400	8546000
chr1H	8616400	8616800
chr1H	8694200	8696200
chr1H	8712600	8713000
chr1H	8724000	8724800
chr1H	8726200	8726400
chr1H	8739000	8740200
chr1H	8795200	8795400
chr1H	8863800	8866200
chr1H	8867200	8867400
chr1H	8873800	8874400
chr1H	8948200	8948800
chr1H	9109000	9110200
chr1H	9111600	9112000
chr1H	9116400	9116800
chr1H	9118200	9118600
chr1H	9130000	9130800
chr1H	9140800	9142600
chr1H	9153800	9155800
chr1H	9289400	9290800
chr1H	9292600	9294200
chr1H	9304200	9304600
chr1H	9318800	9319600
chr1H	9322200	9322600
chr1H	9325600	9325800
chr1H	9328000	9328400
chr1H	9337200	9337400
chr1H	9367600	9368000
chr1H	9403400	9404200
chr1H	9417000	9417400
chr1H	9451400	9451800
chr1H	9457000	9457400
chr1H	9491200	9491600
chr1H	9492200	9492600
chr1H	9493600	9495200
chr1H	9497200	9501800
chr1H	9505800	9506200
chr1H	9543200	9543600
chr1H	9545000	9545400
chr1H	9591600	9592200
chr1H	9594400	9595600
chr1H	9618800	9619200
chr1H	9754800	9755800
chr1H	9846600	9846800
chr1H	9874200	9875000
chr1H	9888600	9889200
chr1H	9956800	9957000
chr1H	10037600	10038000
chr1H	10046800	10047800
chr1H	10195000	10196200
chr1H	10197400	10199200
chr1H	10235400	10235800
chr1H	10302800	10303600
chr1H	10549400	10550200
chr1H	10559600	10561000
chr1H	10775200	10775800
chr1H	10838800	10840000
chr1H	10849400	10849600
chr1H	10977400	10977800
chr1H	11105200	11105600
chr1H	11126600	11127600
chr1H	11128200	11129200
chr1H	11131000	11131400
chr1H	11180600	11181000
chr1H	11465000	11466200
chr1H	11466800	11467200
chr1H	11476600	11477200
chr1H	11499400	11499800
chr1H	11503400	11503800
chr1H	11504400	11504800
chr1H	11633000	11635000
chr1H	11658400	11659000
chr1H	11660000	11660400
chr1H	11741400	11742000
chr1H	11795400	11798000
chr1H	11840400	11841800
chr1H	11842800	11843400
chr1H	11865600	11865800
chr1H	11961200	11961800
chr1H	11982400	11982600
chr1H	12017800	12018200
chr1H	12024200	12024400
chr1H	12041200	12041400
chr1H	12106000	12107200
chr1H	12115200	12116400
chr1H	12729400	12730000
chr1H	12809200	12810600
chr1H	12812800	12814400
chr1H	12819000	12819400
chr1H	13173000	13173400
chr1H	13174400	13175400
chr1H	13176000	13176800
chr1H	13182600	13183800
chr1H	13186400	13187000
chr1H	13211000	13212600
chr1H	13216200	13216600
chr1H	13234800	13235800
chr1H	13324600	13325600
chr1H	13334800	13335200
chr1H	13346400	13346800
chr1H	13379000	13379600
chr1H	13402600	13403000
chr1H	13408000	13408200
chr1H	13469400	13469600
chr1H	13472400	13473000
chr1H	13528000	13528400
chr1H	13537000	13538200
chr1H	13827600	13828200
chr1H	13832400	13834000
chr1H	13865800	13866000
chr1H	13964000	13964600
chr1H	14099000	14099400
chr1H	14103600	14104000
chr1H	14139600	14140200
chr1H	14169800	14170400
chr1H	14186000	14186400
chr1H	14190000	14190600
chr1H	14242800	14244400
chr1H	14401600	14402400
chr1H	14472600	14473000
chr1H	14728400	14731000
chr1H	14776800	14777200
chr1H	14778000	14779200
chr1H	14836400	14837000
chr1H	14839800	14840200
chr1H	14873200	14873800
chr1H	14880200	14880400
chr1H	15014400	15014800
chr1H	15016600	15016800
chr1H	15079600	15080000
chr1H	15085600	15086400
chr1H	15089600	15090000
chr1H	15112800	15113200
chr1H	15153800	15154600
chr1H	15160600	15161200
chr1H	15185200	15186000
chr1H	15386200	15386800
chr1H	15402800	15403200
chr1H	15435000	15435200
chr1H	15443800	15445200
chr1H	15456600	15457200
chr1H	15462800	15464000
chr1H	15465000	15465800
chr1H	15467400	15468400
chr1H	15483400	15483800
chr1H	15488200	15490800
chr1H	15493200	15493800
chr1H	15495000	15496400
chr1H	15498600	15500000
chr1H	15502400	15503400
chr1H	15504600	15505800
chr1H	15507800	15508600
chr1H	15528000	15528400
chr1H	15539600	15540600
chr1H	15565200	15565600
chr1H	15591800	15592200
chr1H	15606200	15606600
chr1H	15630800	15632000
chr1H	15679000	15679400
chr1H	15699000	15699400
chr1H	15702400	15703000
chr1H	15711000	15711800
chr1H	15715400	15715800
chr1H	15719400	15720600
chr1H	15768600	15768800
chr1H	15807800	15809200
chr1H	15810200	15810600
chr1H	15820200	15821200
chr1H	15841600	15842000
chr1H	15876400	15878000
chr1H	15930000	15930400
chr1H	16027200	16027800
chr1H	16062200	16063400
chr1H	16230800	16231200
chr1H	16288800	16289800
chr1H	16439000	16439600
chr1H	16513000	16513400
chr1H	16545600	16546000
chr1H	16705000	16705400
chr1H	16850600	16850800
chr1H	16852000	16853400
chr1H	16854400	16855000
chr1H	16966800	16967800
chr1H	16991400	16991800
chr1H	17295200	17295600
chr1H	17299800	17310400
chr1H	17316600	17316800
chr1H	17319400	17320000
chr1H	17322600	17324600
chr1H	17405200	17405600
chr1H	17433400	17434400
chr1H	17436400	17436800
chr1H	17495200	17506400
chr1H	17509800	17514200
chr1H	17533000	17533200
chr1H	17536600	17579000
chr1H	17582800	17584200
chr1H	17625200	17627000
chr1H	17839600	17840200
chr1H	17935000	17935800
chr1H	17974800	17975000
chr1H	17990400	17990600
chr1H	18017200	18017600
chr1H	19405800	19406400
chr1H	19441400	19442800
chr1H	19600000	19600400
chr1H	19717800	19718400
chr1H	19815800	19817400
chr1H	19824400	19824800
chr1H	19831800	19832400
chr1H	19836000	19836200
chr1H	19839800	19840400
chr1H	19934200	19934800
chr1H	20121400	20121600
chr1H	20128200	20130000
chr1H	20134800	20136200
chr1H	20155400	20156000
chr1H	20157800	20158200
chr1H	20225400	20225800
chr1H	20397400	20397600
chr1H	20448200	20448800
chr1H	20521800	20522200
chr1H	20591000	20591200
chr1H	20645600	20646200
chr1H	20814800	20815200
chr1H	20816200	20816600
chr1H	20838200	20839600
chr1H	20843200	20843800
chr1H	20913200	20914200
chr1H	20927200	20928800
chr1H	20929600	20930000
chr1H	20934200	20935600
chr1H	20949600	20950200
chr1H	20951800	20952400
chr1H	21001600	21002000
chr1H	21023000	21023800
chr1H	21024800	21025000
chr1H	21026200	21026600
chr1H	21047400	21049400
chr1H	21049600	21050200
chr1H	21054200	21054600
chr1H	21070200	21070600
chr1H	21238600	21239000
chr1H	21243800	21244000
chr1H	21274200	21274600
chr1H	21324000	21324200
chr1H	21385200	21387400
chr1H	21389800	21390800
chr1H	21445200	21445600
chr1H	21465600	21466400
chr1H	21479000	21479400
chr1H	21480400	21480800
chr1H	21524600	21525000
chr1H	21679800	21680600
chr1H	21685200	21685800
chr1H	21751400	21752600
chr1H	21765200	21766000
chr1H	21913400	21915600
chr1H	21968800	21970400
chr1H	22089600	22090600
chr1H	22091400	22091800
chr1H	22093800	22094600
chr1H	22124000	22124800
chr1H	22244600	22245400
chr1H	22304400	22305200
chr1H	22306400	22310600
chr1H	22312400	22313200
chr1H	22314800	22316000
chr1H	22381400	22381600
chr1H	22435600	22436200
chr1H	22441000	22441800
chr1H	22506200	22507200
chr1H	22511800	22512800
chr1H	22516000	22517000
chr1H	22528400	22529800
chr1H	22803600	22804000
chr1H	22881600	22882200
chr1H	23904200	23905200
chr1H	23991400	23993200
chr1H	24026800	24028400
chr1H	24071400	24072000
chr1H	24074600	24075000
chr1H	24103200	24103800
chr1H	24126600	24127000
chr1H	24236000	24236200
chr1H	24240000	24240400
chr1H	24297000	24298400
chr1H	24310800	24311800
chr1H	24392800	24394000
chr1H	24397200	24398000
chr1H	24451400	24452000
chr1H	24586400	24586800
chr1H	24664400	24664800
chr1H	24680400	24681600
chr1H	24730600	24731200
chr1H	24737200	24737600
chr1H	24739800	24740600
chr1H	24741200	24742000
chr1H	24809200	24810400
chr1H	24855200	24856000
chr1H	24869800	24870400
chr1H	24873200	24873800
chr1H	24875000	24875400
chr1H	24980200	24980600
chr1H	25051400	25051600
chr1H	25072800	25076000
chr1H	25077400	25078800
chr1H	25326200	25326600
chr1H	25343400	25344000
chr1H	25344600	25344800
chr1H	25349800	25350200
chr1H	25510800	25511400
chr1H	25512200	25513200
chr1H	25518400	25518600
chr1H	25525000	25526200
chr1H	25534400	25535200
chr1H	25673200	25674800
chr1H	25687200	25687600
chr1H	25689600	25692000
chr1H	25694800	25695000
chr1H	25761400	25761800
chr1H	25762800	25763400
chr1H	25882000	25882400
chr1H	25928800	25929200
chr1H	26177200	26178000
chr1H	26196400	26196800
chr1H	26264400	26264800
chr1H	26299600	26301200
chr1H	26303600	26305000
chr1H	26328200	26329200
chr1H	26428000	26428400
chr1H	26474000	26476200
chr1H	26481200	26481600
chr1H	26517000	26517400
chr1H	26622600	26623000
chr1H	26636000	26636600
chr1H	26646400	26646800
chr1H	26647600	26648400
chr1H	26714600	26715600
chr1H	26913200	26913400
chr1H	26919400	26920000
chr1H	26928800	26929400
chr1H	26930400	26931400
chr1H	27066800	27068000
chr1H	27068200	27068400
chr1H	27073200	27073400
chr1H	27140000	27141200
chr1H	27183200	27183600
chr1H	27372000	27372400
chr1H	27510800	27511400
chr1H	27547000	27548400
chr1H	27713400	27713800
chr1H	27734800	27735800
chr1H	27745400	27745800
chr1H	27761600	27762200
chr1H	28000800	28001600
chr1H	28139200	28139400
chr1H	28140400	28141000
chr1H	28404800	28405600
chr1H	28649200	28650400
chr1H	28866800	28867200
chr1H	28920200	28921000
chr1H	28922200	28922400
chr1H	28924200	28925000
chr1H	28931600	28932000
chr1H	29103800	29104400
chr1H	29286200	29286600
chr1H	29289800	29290200
chr1H	29293600	29294400
chr1H	29384000	29385400
chr1H	29412800	29416200
chr1H	29468400	29469200
chr1H	29519200	29520200
chr1H	29524600	29525400
chr1H	29642000	29642400
chr1H	29799800	29800200
chr1H	29800800	29801800
chr1H	29804000	29805000
chr1H	29878400	29882800
chr1H	29883400	29883800
chr1H	29893400	29894000
chr1H	29915800	29916200
chr1H	29939800	29941800
chr1H	29942600	29943400
chr1H	29946400	29947200
chr1H	29961000	29964000
chr1H	29968200	29969000
chr1H	29969800	29971600
chr1H	29979400	29983200
chr1H	29986000	29986400
chr1H	30070800	30071200
chr1H	30087400	30087800
chr1H	30096400	30097400
chr1H	30271600	30272200
chr1H	30394800	30395400
chr1H	30433200	30433600
chr1H	30796400	30797200
chr1H	30798000	30798400
chr1H	30799600	30800800
chr1H	30804800	30805400
chr1H	30983800	30984200
chr1H	31110200	31110800
chr1H	31111800	31112200
chr1H	31191800	31194000
chr1H	31300600	31301800
chr1H	31335600	31336000
chr1H	31400400	31401200
chr1H	31402200	31402600
chr1H	31443400	31444000
chr1H	31518200	31519600
chr1H	31601200	31601800
chr1H	31617000	31617200
chr1H	31619800	31620400
chr1H	31623600	31623800
chr1H	31637800	31639000
chr1H	31788000	31788800
chr1H	31790200	31791000
chr1H	31793600	31794000
chr1H	31828200	31829200
chr1H	31840400	31840800
chr1H	31867400	31867800
chr1H	31873000	31873200
chr1H	31880600	31881400
chr1H	31988600	31989000
chr1H	32104000	32104600
chr1H	32136600	32137000
chr1H	32206800	32207000
chr1H	32218000	32218800
chr1H	32226800	32227400
chr1H	32227600	32228200
chr1H	32371400	32372000
chr1H	32376800	32377200
chr1H	32378400	32378800
chr1H	32381000	32381400
chr1H	32531600	32532000
chr1H	32547800	32548200
chr1H	32548800	32549400
chr1H	32553600	32554600
chr1H	32560800	32561200
chr1H	32567200	32567600
chr1H	32664200	32664600
chr1H	32673800	32674400
chr1H	32679200	32680000
chr1H	32689200	32690200
chr1H	32692200	32693400
chr1H	32701800	32702600
chr1H	32703800	32705600
chr1H	32708800	32710200
chr1H	32715800	32717000
chr1H	32717800	32718600
chr1H	32740800	32741200
chr1H	32813600	32814200
chr1H	32929000	32929800
chr1H	32933600	32934600
chr1H	33153200	33153600
chr1H	33166200	33167400
chr1H	33195600	33196000
chr1H	33196600	33197800
chr1H	33482200	33482600
chr1H	34503200	34503600
chr1H	34504200	34504600
chr1H	34711000	34711800
chr1H	34719200	34719400
chr1H	34869600	34871400
chr1H	34882200	34883200
chr1H	34884600	34885000
chr1H	34891000	34891800
chr1H	34963400	34963800
chr1H	34987600	34988400
chr1H	34995600	34997400
chr1H	34998600	34998800
chr1H	35005200	35005400
chr1H	35077600	35078000
chr1H	35079200	35080600
chr1H	35105400	35106800
chr1H	35115200	35117400
chr1H	35128800	35130000
chr1H	35165200	35165600
chr1H	35167000	35167400
chr1H	35201800	35202400
chr1H	35487000	35488800
chr1H	35508600	35510800
chr1H	35612400	35613000
chr1H	35743400	35744800
chr1H	35765000	35765400
chr1H	36002400	36002800
chr1H	36028800	36030000
chr1H	36116000	36116200
chr1H	36117200	36117800
chr1H	36411600	36412800
chr1H	36416800	36418200
chr1H	36640600	36641000
chr1H	36716200	36716600
chr1H	36757000	36757400
chr1H	36879000	36879400
chr1H	36888800	36889200
chr1H	36900400	36901200
chr1H	36916200	36916800
chr1H	36947000	36947400
chr1H	36979000	36979800
chr1H	36988600	36989800
chr1H	36996400	36997000
chr1H	37039800	37040800
chr1H	37081000	37081200
chr1H	37086000	37086600
chr1H	37211400	37211800
chr1H	37233200	37233800
chr1H	37254400	37254800
chr1H	37334000	37334200
chr1H	37335800	37336200
chr1H	37347200	37347600
chr1H	37458000	37458600
chr1H	37480600	37482400
chr1H	37484600	37487800
chr1H	37559400	37559800
chr1H	37641800	37642200
chr1H	37647000	37647400
chr1H	37658400	37659000
chr1H	37682600	37683200
chr1H	37700600	37701400
chr1H	37725400	37726400
chr1H	37728800	37729800
chr1H	37732800	37733200
chr1H	37754200	37754600
chr1H	37795400	37795800
chr1H	37824200	37825600
chr1H	37975000	37975800
chr1H	37977000	37978800
chr1H	37980000	37981400
chr1H	38005200	38005400
chr1H	38073000	38075000
chr1H	38077200	38078000
chr1H	38081600	38083600
chr1H	38084600	38085000
chr1H	38375600	38377800
chr1H	38479400	38479600
chr1H	38486400	38487800
chr1H	38502000	38503000
chr1H	39039200	39039800
chr1H	39042200	39042600
chr1H	39248600	39249800
chr1H	39455400	39455800
chr1H	39509000	39509800
chr1H	39725400	39726000
chr1H	39730200	39730600
chr1H	39810800	39811200
chr1H	40008600	40009400
chr1H	40013000	40013400
chr1H	40068000	40069400
chr1H	40179000	40179400
chr1H	40230000	40230600
chr1H	40325600	40327600
chr1H	40333000	40334600
chr1H	40337400	40339000
chr1H	40342600	40344200
chr1H	40345000	40345400
chr1H	40346400	40347000
chr1H	40360400	40360600
chr1H	40556800	40557400
chr1H	40560800	40562400
chr1H	40565000	40565600
chr1H	40919400	40922400
chr1H	40923600	40925000
chr1H	40926000	40928600
chr1H	40931600	40932800
chr1H	41109600	41110000
chr1H	41213600	41213800
chr1H	41215200	41216000
chr1H	41360200	41360400
chr1H	41361800	41362200
chr1H	41363600	41364200
chr1H	41427200	41428400
chr1H	41430600	41431000
chr1H	41534400	41535800
chr1H	41736600	41737800
chr1H	41739200	41739600
chr1H	41806600	41807400
chr1H	41841000	41841400
chr1H	41997800	41998600
chr1H	42002200	42005000
chr1H	42008000	42009400
chr1H	42014600	42017800
chr1H	42019800	42020400
chr1H	42021800	42022400
chr1H	42026200	42027000
chr1H	42068200	42068800
chr1H	42070000	42070600
chr1H	42073200	42075400
chr1H	42081600	42081800
chr1H	42083800	42084400
chr1H	42194400	42195200
chr1H	42235200	42235600
chr1H	42241400	42243200
chr1H	42322000	42322400
chr1H	42372200	42372600
chr1H	42620400	42621000
chr1H	42685400	42687000
chr1H	42688600	42688800
chr1H	42714600	42715800
chr1H	42848000	42849600
chr1H	42852400	42852800
chr1H	42865000	42865400
chr1H	42927400	42927800
chr1H	42929200	42929600
chr1H	42959800	42960000
chr1H	42972400	42972600
chr1H	42973000	42973200
chr1H	42992000	42992600
chr1H	43032800	43033400
chr1H	43162800	43163400
chr1H	43296200	43297400
chr1H	43317600	43318000
chr1H	43376800	43377200
chr1H	43395200	43395600
chr1H	43566200	43567600
chr1H	43888000	43888200
chr1H	43997200	43997600
chr1H	44013200	44013600
chr1H	44015400	44015600
chr1H	44195800	44196200
chr1H	44313800	44314400
chr1H	44363400	44364200
chr1H	44497400	44497800
chr1H	44501600	44502200
chr1H	44761200	44762000
chr1H	44769200	44770200
chr1H	44779000	44781000
chr1H	44783400	44784400
chr1H	44787200	44787600
chr1H	44797400	44797600
chr1H	44823400	44824000
chr1H	44843200	44843600
chr1H	45072200	45073000
chr1H	45220000	45220200
chr1H	45220400	45221000
chr1H	45292400	45293400
chr1H	45315600	45315800
chr1H	45415800	45416200
chr1H	45474200	45474400
chr1H	45476000	45477000
chr1H	45697000	45697400
chr1H	45766400	45766800
chr1H	45871400	45871800
chr1H	45937000	45938200
chr1H	46120000	46120400
chr1H	46165800	46166800
chr1H	46179000	46179400
chr1H	46181600	46182000
chr1H	46194400	46194800
chr1H	46196200	46197200
chr1H	46231400	46232200
chr1H	46389600	46390200
chr1H	46435400	46435800
chr1H	46458600	46460600
chr1H	46522600	46523200
chr1H	46540800	46541200
chr1H	46732000	46732400
chr1H	46807400	46807800
chr1H	46815600	46816600
chr1H	47051200	47051600
chr1H	47053600	47055000
chr1H	47072600	47072800
chr1H	47243600	47245800
chr1H	47247800	47250600
chr1H	47298200	47298600
chr1H	47407800	47408200
chr1H	47437800	47440400
chr1H	47446600	47447400
chr1H	47499800	47500200
chr1H	47500800	47501200
chr1H	47502000	47502400
chr1H	47503000	47503800
chr1H	47649000	47649400
chr1H	47732200	47732800
chr1H	47744400	47748600
chr1H	47862200	47863000
chr1H	47975400	47975800
chr1H	48244200	48245800
chr1H	48272200	48272600
chr1H	48278200	48278400
chr1H	48313600	48314800
chr1H	48359400	48359600
chr1H	48495800	48496000
chr1H	48565000	48565400
chr1H	48615200	48615800
chr1H	48721200	48721600
chr1H	48761800	48762200
chr1H	48878000	48878200
chr1H	48947400	48947800
chr1H	49054400	49055000
chr1H	49225400	49225800
chr1H	49311600	49312800
chr1H	49489800	49490200
chr1H	49650600	49651800
chr1H	49657800	49659400
chr1H	49837800	49838600
chr1H	49843400	49843600
chr1H	49925400	49926400
chr1H	49929200	49929400
chr1H	50000200	50001400
chr1H	50001800	50002600
chr1H	50046200	50046600
chr1H	50175400	50175800
chr1H	50295400	50295800
chr1H	50320600	50321000
chr1H	50411000	50413000
chr1H	50595800	50597000
chr1H	50599200	50600600
chr1H	50672800	50673600
chr1H	50797600	50798000
chr1H	50823200	50823600
chr1H	50880600	50882000
chr1H	51162600	51163200
chr1H	51218000	51219200
chr1H	51277200	51278000
chr1H	51333800	51334400
chr1H	51618800	51619400
chr1H	51680000	51680400
chr1H	51757600	51759000
chr1H	51790200	51791400
chr1H	51932400	51933000
chr1H	51935000	51935400
chr1H	51953800	51954400
chr1H	51960600	51961200
chr1H	52034800	52035600
chr1H	52076000	52076400
chr1H	52114400	52114800
chr1H	52221400	52221800
chr1H	52235800	52236200
chr1H	52359400	52360600
chr1H	52460600	52463400
chr1H	52464200	52465200
chr1H	52621800	52623000
chr1H	52818800	52819800
chr1H	53075400	53075800
chr1H	53077200	53077600
chr1H	53097000	53097800
chr1H	53109400	53109800
chr1H	53118200	53118600
chr1H	53199400	53199800
chr1H	53359000	53360000
chr1H	53361400	53362400
chr1H	53391400	53391800
chr1H	53422200	53422600
chr1H	53472200	53472600
chr1H	53488800	53489200
chr1H	53498200	53498400
chr1H	53499200	53499600
chr1H	53530000	53530400
chr1H	53620200	53620800
chr1H	53669600	53670000
chr1H	53699400	53700200
chr1H	53705800	53706000
chr1H	53710000	53710800
chr1H	53711800	53712600
chr1H	53714600	53715000
chr1H	53799000	53800200
chr1H	53827000	53827400
chr1H	53833200	53836200
chr1H	53964600	53965000
chr1H	53978800	53979200
chr1H	53995800	53996000
chr1H	54123800	54124600
chr1H	54126200	54127000
chr1H	54251600	54252600
chr1H	54272000	54272800
chr1H	54338600	54339200
chr1H	54347200	54349000
chr1H	54377400	54378000
chr1H	54612400	54612800
chr1H	54626400	54626800
chr1H	54638600	54639600
chr1H	54667200	54667600
chr1H	54917400	54919600
chr1H	55093200	55093600
chr1H	55094200	55094600
chr1H	55095800	55096400
chr1H	55231600	55232600
chr1H	55242000	55242400
chr1H	55269800	55271600
chr1H	55350600	55351000
chr1H	55353400	55353800
chr1H	55356800	55359000
chr1H	55361800	55362800
chr1H	55396800	55397200
chr1H	55549600	55549800
chr1H	55639600	55640400
chr1H	55688200	55688400
chr1H	55713600	55714000
chr1H	55933000	55933400
chr1H	56052200	56052400
chr1H	56056400	56056800
chr1H	56127000	56127400
chr1H	56149600	56150000
chr1H	56189000	56189800
chr1H	56195800	56196000
chr1H	56209800	56210600
chr1H	56212600	56212800
chr1H	56435600	56435800
chr1H	56470000	56470600
chr1H	56538800	56539200
chr1H	56645200	56647400
chr1H	56654200	56655400
chr1H	56656800	56657600
chr1H	56662400	56662600
chr1H	56745600	56746200
chr1H	56838400	56839000
chr1H	56846400	56846800
chr1H	56884000	56885400
chr1H	56914000	56914400
chr1H	56916000	56916400
chr1H	56920800	56921000
chr1H	56945600	56947800
chr1H	57001200	57001800
chr1H	57078200	57078600
chr1H	57079400	57079600
chr1H	57256200	57256800
chr1H	57261600	57262000
chr1H	57265000	57265400
chr1H	57393000	57393200
chr1H	57399400	57400200
chr1H	57477800	57483200
chr1H	57484000	57486200
chr1H	57487600	57489000
chr1H	57494600	57496400
chr1H	57504400	57505200
chr1H	57505800	57508000
chr1H	57513400	57514000
chr1H	57618600	57619000
chr1H	57723800	57725200
chr1H	57767800	57768200
chr1H	57864800	57865200
chr1H	57907600	57909400
chr1H	57914600	57915800
chr1H	57968000	57968400
chr1H	58053000	58053400
chr1H	58106400	58106800
chr1H	58126200	58126400
chr1H	58295800	58297800
chr1H	58306400	58306600
chr1H	58614600	58615000
chr1H	58897600	58897800
chr1H	58922800	58924200
chr1H	58987600	58988600
chr1H	59081800	59082200
chr1H	59182600	59185200
chr1H	59314400	59314800
chr1H	59316400	59318000
chr1H	59352200	59352400
chr1H	59364800	59367000
chr1H	59536800	59538800
chr1H	59540600	59540800
chr1H	59550600	59552000
chr1H	59557800	59559400
chr1H	59564000	59564200
chr1H	59569600	59570000
chr1H	59592600	59593400
chr1H	59597200	59597400
chr1H	59604800	59605600
chr1H	59770600	59771200
chr1H	59815600	59816000
chr1H	59817400	59817600
chr1H	59830400	59831000
chr1H	59851400	59851800
chr1H	59950600	59951200
chr1H	59952000	59955000
chr1H	59965600	59966400
chr1H	60088200	60090400
chr1H	60216000	60216400
chr1H	60247000	60247600
chr1H	60248800	60249400
chr1H	60253600	60254400
chr1H	60256400	60258000
chr1H	60258800	60259200
chr1H	60262400	60265400
chr1H	60386600	60388200
chr1H	60472600	60473000
chr1H	60518600	60519000
chr1H	60678200	60678600
chr1H	60748600	60749000
chr1H	60841000	60842000
chr1H	61070400	61072200
chr1H	61086000	61086400
chr1H	61263000	61264200
chr1H	61307800	61310200
chr1H	61337400	61337800
chr1H	61432600	61435600
chr1H	61439200	61444400
chr1H	61542800	61543200
chr1H	61747200	61748400
chr1H	61751600	61752600
chr1H	61813000	61814200
chr1H	62136200	62136600
chr1H	62157200	62157800
chr1H	62159400	62159600
chr1H	62191000	62191400
chr1H	62754400	62755000
chr1H	62761200	62762800
chr1H	62989000	62989600
chr1H	62994800	62995200
chr1H	63075400	63076000
chr1H	63171200	63171600
chr1H	63334600	63335000
chr1H	63519800	63520200
chr1H	63551600	63553000
chr1H	63570600	63571600
chr1H	63609400	63609800
chr1H	63620400	63620800
chr1H	63622200	63622600
chr1H	63739200	63740200
chr1H	63805800	63806200
chr1H	63872000	63872600
chr1H	63951000	63952200
chr1H	64065600	64066000
chr1H	64125400	64126000
chr1H	64127200	64128000
chr1H	64130600	64130800
chr1H	64160600	64161000
chr1H	64243200	64243600
chr1H	64392600	64393200
chr1H	64580600	64582000
chr1H	64808800	64809200
chr1H	64831800	64832200
chr1H	64838200	64838800
chr1H	64842800	64846000
chr1H	64847600	64849600
chr1H	64928800	64931600
chr1H	64937000	64937400
chr1H	64948600	64949000
chr1H	64975600	64976000
chr1H	65097200	65098000
chr1H	65144200	65144800
chr1H	65146400	65146600
chr1H	65358200	65358600
chr1H	65376200	65376600
chr1H	65510600	65511000
chr1H	65735800	65738600
chr1H	65739600	65740000
chr1H	65882200	65883200
chr1H	66140800	66141200
chr1H	66148400	66149800
chr1H	66157600	66157800
chr1H	66440600	66441200
chr1H	66467800	66468400
chr1H	66505600	66506000
chr1H	66508600	66510400
chr1H	66512400	66512800
chr1H	66747600	66748200
chr1H	66849400	66849800
chr1H	66852000	66852800
chr1H	66905200	66906000
chr1H	66916000	66916400
chr1H	66954000	66954400
chr1H	66959400	66959800
chr1H	67029600	67030800
chr1H	67061600	67063000
chr1H	67103400	67104000
chr1H	67114200	67114800
chr1H	67235800	67236200
chr1H	67254000	67254400
chr1H	67290000	67290200
chr1H	67351200	67351800
chr1H	67406400	67406800
chr1H	67434400	67435200
chr1H	67541400	67541800
chr1H	67642800	67643000
chr1H	67693400	67693800
chr1H	67907600	67909200
chr1H	67912800	67914400
chr1H	67969200	67969600
chr1H	68036600	68038400
chr1H	68123600	68124000
chr1H	68339000	68339200
chr1H	68531000	68531200
chr1H	68574600	68575000
chr1H	68651800	68652200
chr1H	68823200	68823600
chr1H	68893400	68893800
chr1H	68899000	68899400
chr1H	68900000	68900400
chr1H	68905400	68905800
chr1H	68960800	68961600
chr1H	68964600	68965400
chr1H	68967200	68967600
chr1H	68968200	68968600
chr1H	68970000	68970400
chr1H	69006800	69007200
chr1H	69028800	69029200
chr1H	69119600	69120600
chr1H	69364200	69364600
chr1H	69366200	69366800
chr1H	69502600	69503200
chr1H	69568200	69568600
chr1H	69609800	69610200
chr1H	69711800	69712200
chr1H	69898800	69899600
chr1H	69907600	69908000
chr1H	69913800	69914600
chr1H	69918200	69918800
chr1H	69924400	69925400
chr1H	70110600	70111400
chr1H	70148600	70149600
chr1H	70191200	70191600
chr1H	70293000	70297000
chr1H	70490400	70490600
chr1H	70603200	70603600
chr1H	70782400	70783000
chr1H	70827200	70827800
chr1H	70845600	70846000
chr1H	70896000	70896400
chr1H	71038400	71039200
chr1H	71082000	71082400
chr1H	71090000	71090400
chr1H	71279000	71279800
chr1H	71389000	71391000
chr1H	71452400	71453400
chr1H	71612000	71612400
chr1H	71636800	71637200
chr1H	71762800	71763400
chr1H	71810800	71812000
chr1H	72116800	72117000
chr1H	72118000	72118200
chr1H	72126400	72126600
chr1H	72307600	72308000
chr1H	72355200	72355800
chr1H	72387400	72388200
chr1H	72454600	72455000
chr1H	72464000	72465000
chr1H	72475600	72476200
chr1H	72576600	72577800
chr1H	72619400	72619800
chr1H	72621000	72621600
chr1H	72748200	72748600
chr1H	72882200	72882600
chr1H	72883200	72884400
chr1H	72886200	72886800
chr1H	72894200	72897800
chr1H	72901400	72902800
chr1H	72907000	72908000
chr1H	72956000	72956600
chr1H	72957600	72958200
chr1H	72959000	72959600
chr1H	72980000	72981200
chr1H	73034200	73034600
chr1H	73051400	73052000
chr1H	73053000	73054400
chr1H	73057600	73058000
chr1H	73224600	73225000
chr1H	73315800	73316200
chr1H	73392800	73394000
chr1H	73437600	73437800
chr1H	73460200	73461400
chr1H	73593400	73593800
chr1H	73970200	73970800
chr1H	74340200	74340600
chr1H	74395600	74396000
chr1H	74436800	74437200
chr1H	74475000	74476400
chr1H	74587000	74587800
chr1H	74591400	74592400
chr1H	74626000	74626400
chr1H	74627800	74628200
chr1H	74734000	74734600
chr1H	74796800	74797000
chr1H	74797400	74797800
chr1H	74801400	74802800
chr1H	74969400	74971000
chr1H	75195600	75196600
chr1H	75198000	75198400
chr1H	75200200	75200600
chr1H	75273800	75274400
chr1H	75398400	75398800
chr1H	75457400	75457600
chr1H	75460600	75461600
chr1H	75580400	75581200
chr1H	75582600	75582800
chr1H	75611600	75612800
chr1H	75889000	75889400
chr1H	75976400	75976800
chr1H	76313200	76313800
chr1H	76383600	76384000
chr1H	76570000	76570600
chr1H	76577200	76577800
chr1H	76626800	76627600
chr1H	76642200	76643600
chr1H	76656400	76656600
chr1H	76828000	76828400
chr1H	76838400	76839000
chr1H	77021400	77021800
chr1H	77024000	77024400
chr1H	77200800	77201000
chr1H	77490000	77490400
chr1H	77798000	77798200
chr1H	77871600	77871800
chr1H	77891400	77892200
chr1H	77914800	77915000
chr1H	77937000	77937200
chr1H	77950800	77951200
chr1H	78035200	78036600
chr1H	78047800	78048200
chr1H	78074200	78074400
chr1H	78075400	78075800
chr1H	78113800	78114800
chr1H	78130200	78130600
chr1H	78131400	78131800
chr1H	78133000	78133400
chr1H	78163600	78165000
chr1H	78340800	78342200
chr1H	78423600	78425000
chr1H	78463000	78463400
chr1H	78702600	78703400
chr1H	78704600	78705400
chr1H	78708800	78710000
chr1H	78712200	78712800
chr1H	78714000	78715000
chr1H	78732400	78732600
chr1H	78754600	78755000
chr1H	78896200	78896800
chr1H	78898200	78898800
chr1H	78922200	78924000
chr1H	78930200	78930800
chr1H	79011000	79011400
chr1H	79064800	79065200
chr1H	79269400	79270600
chr1H	79455400	79456000
chr1H	79462600	79464200
chr1H	79603000	79604200
chr1H	79676000	79676600
chr1H	79843000	79843200
chr1H	79843800	79844200
chr1H	79845800	79846800
chr1H	79923400	79923800
chr1H	79987400	79988000
chr1H	80049000	80049400
chr1H	80307800	80308200
chr1H	80448200	80448800
chr1H	80612800	80613600
chr1H	80631800	80632400
chr1H	80764000	80764400
chr1H	80906800	80907000
chr1H	81020400	81020800
chr1H	81168400	81168800
chr1H	81170000	81170200
chr1H	81172200	81172400
chr1H	81192400	81195800
chr1H	81202800	81203200
chr1H	81288200	81288600
chr1H	81335800	81338200
chr1H	81353000	81353600
chr1H	81357000	81357200
chr1H	81463400	81463800
chr1H	81488000	81488200
chr1H	81892000	81892400
chr1H	82039800	82040800
chr1H	82062000	82062400
chr1H	82285800	82286600
chr1H	82307600	82308000
chr1H	82385000	82385400
chr1H	82416400	82416800
chr1H	82556600	82557000
chr1H	82734800	82735400
chr1H	82767600	82768600
chr1H	82772600	82773000
chr1H	82773800	82774600
chr1H	82775600	82776000
chr1H	82799000	82799400
chr1H	82924400	82925600
chr1H	82946600	82947000
chr1H	83111000	83111400
chr1H	83186200	83186800
chr1H	83228400	83229400
chr1H	83301600	83304400
chr1H	83354600	83356200
chr1H	83402200	83402600
chr1H	83467000	83468400
chr1H	83687800	83688400
chr1H	83810200	83811000
chr1H	83817000	83817200
chr1H	83820200	83822600
chr1H	84012800	84013200
chr1H	84215400	84217200
chr1H	84219200	84219800
chr1H	84236200	84236400
chr1H	84763200	84763600
chr1H	84891400	84893000
chr1H	84898600	84899000
chr1H	84906800	84907400
chr1H	84909000	84909200
chr1H	84918800	84919800
chr1H	84932800	84933600
chr1H	85072800	85073200
chr1H	85263800	85264200
chr1H	85286200	85286600
chr1H	85309600	85310000
chr1H	85315600	85316000
chr1H	85320400	85322600
chr1H	85467600	85468400
chr1H	85699400	85700800
chr1H	85708800	85709200
chr1H	85900400	85901000
chr1H	85906000	85906600
chr1H	85908600	85909200
chr1H	86104400	86105000
chr1H	86331600	86331800
chr1H	86357400	86358200
chr1H	86566000	86566200
chr1H	86567600	86568000
chr1H	86655800	86656200
chr1H	86768800	86769200
chr1H	86804000	86804400
chr1H	86911600	86912000
chr1H	86948200	86948600
chr1H	86952600	86953000
chr1H	87348800	87349200
chr1H	87363400	87363800
chr1H	87463800	87464800
chr1H	87466000	87466400
chr1H	87568400	87569600
chr1H	87616400	87616800
chr1H	87657400	87658200
chr1H	87688600	87689000
chr1H	87844400	87844800
chr1H	87846000	87846400
chr1H	87873800	87874200
chr1H	87888800	87889400
chr1H	88084200	88084600
chr1H	88304600	88305200
chr1H	88426600	88428000
chr1H	88466000	88466400
chr1H	88483000	88483400
chr1H	88500800	88501400
chr1H	88589000	88590200
chr1H	88719600	88720000
chr1H	88871800	88872800
chr1H	88889000	88889200
chr1H	88976600	88977200
chr1H	89071200	89071800
chr1H	89204600	89205200
chr1H	89210400	89212200
chr1H	89244400	89244800
chr1H	89255400	89256200
chr1H	89259200	89260000
chr1H	89296400	89296800
chr1H	89520800	89522200
chr1H	89650400	89651800
chr1H	89761400	89762000
chr1H	89839000	89839400
chr1H	89935000	89935400
chr1H	90039000	90040200
chr1H	90174800	90175200
chr1H	90223000	90225200
chr1H	90268600	90269200
chr1H	90271000	90271200
chr1H	90325600	90326200
chr1H	90430400	90430800
chr1H	91258600	91259000
chr1H	91261400	91262400
chr1H	91451400	91452200
chr1H	91474200	91474600
chr1H	91541800	91542200
chr1H	91678600	91679000
chr1H	91732600	91733000
chr1H	91900600	91902000
chr1H	91933600	91934200
chr1H	92073600	92074000
chr1H	92096800	92097200
chr1H	92129200	92129800
chr1H	92282800	92283200
chr1H	92550200	92550600
chr1H	92640600	92641000
chr1H	92641600	92642600
chr1H	92878200	92879000
chr1H	92928000	92928200
chr1H	92931400	92932000
chr1H	93193000	93194200
chr1H	93467200	93467800
chr1H	93478800	93479000
chr1H	93500400	93500800
chr1H	93706600	93708200
chr1H	93938000	93938600
chr1H	94007000	94007200
chr1H	94008400	94008800
chr1H	94202800	94203200
chr1H	94486000	94486200
chr1H	94672800	94673000
chr1H	94674200	94674600
chr1H	94702800	94703200
chr1H	94901000	94901400
chr1H	94946200	94947200
chr1H	94948800	94949200
chr1H	94981200	94981600
chr1H	95027400	95028200
chr1H	95030000	95030400
chr1H	95031800	95033600
chr1H	95068000	95068800
chr1H	95241200	95241400
chr1H	95363000	95363400
chr1H	95392800	95393200
chr1H	95610000	95611200
chr1H	95613800	95614800
chr1H	95886600	95888600
chr1H	95917400	95918000
chr1H	95992400	95992800
chr1H	95997200	95997800
chr1H	96561200	96561400
chr1H	96684800	96685200
chr1H	96936000	96936600
chr1H	96954600	96955800
chr1H	97108800	97109200
chr1H	97126800	97127200
chr1H	97263200	97263400
chr1H	97265000	97266000
chr1H	97286000	97286400
chr1H	97350800	97351000
chr1H	97406000	97406400
chr1H	97668800	97669200
chr1H	97726200	97728200
chr1H	97909600	97910600
chr1H	97970400	97970800
chr1H	97976800	97978000
chr1H	98037600	98037800
chr1H	98144800	98145200
chr1H	98188200	98189000
chr1H	98196200	98197200
chr1H	98800200	98801000
chr1H	98802200	98803400
chr1H	98806200	98807400
chr1H	98826600	98827200
chr1H	98947800	98948400
chr1H	99012000	99014400
chr1H	99015400	99015600
chr1H	99057000	99057800
chr1H	99179600	99180200
chr1H	99422600	99422800
chr1H	99428200	99429000
chr1H	99450800	99451000
chr1H	99640200	99640800
chr1H	99675800	99676200
chr1H	99686200	99686800
chr1H	99976000	99976400
chr1H	99978200	99978600
chr1H	100128400	100128800
chr1H	100190000	100190400
chr1H	100305000	100305400
chr1H	100325600	100326800
chr1H	100424800	100425200
chr1H	100500200	100500600
chr1H	100550600	100551000
chr1H	100838800	100839400
chr1H	100922800	100923200
chr1H	100949200	100949600
chr1H	100983600	100984000
chr1H	101025200	101025600
chr1H	101061000	101061600
chr1H	101085000	101085400
chr1H	101227600	101227800
chr1H	101228600	101229000
chr1H	101235800	101236000
chr1H	101425200	101425600
chr1H	101426400	101427000
chr1H	101515000	101515800
chr1H	101569400	101570000
chr1H	101753600	101754000
chr1H	101783800	101784400
chr1H	101792600	101794200
chr1H	101863600	101864600
chr1H	101875600	101877200
chr1H	101879000	101880600
chr1H	102085600	102086000
chr1H	102089600	102089800
chr1H	102176000	102176400
chr1H	102189400	102190600
chr1H	102203400	102203800
chr1H	102205800	102206200
chr1H	102456200	102456600
chr1H	102507400	102508000
chr1H	102702800	102703200
chr1H	102747600	102748000
chr1H	102966000	102966400
chr1H	103055800	103056000
chr1H	103135200	103135600
chr1H	103171800	103172400
chr1H	103242600	103243000
chr1H	103412600	103413000
chr1H	103448800	103449200
chr1H	103566400	103567000
chr1H	103597000	103597400
chr1H	103634000	103634200
chr1H	103635600	103636000
chr1H	103830600	103831000
chr1H	104074800	104075200
chr1H	104125800	104126600
chr1H	104128000	104128400
chr1H	104148600	104149000
chr1H	104276000	104276800
chr1H	104277600	104278400
chr1H	104437000	104437800
chr1H	104442600	104443200
chr1H	104557200	104557400
chr1H	105036200	105037800
chr1H	105590600	105591200
chr1H	105594200	105594600
chr1H	105597800	105598200
chr1H	105748200	105748600
chr1H	105796200	105796600
chr1H	105839400	105841200
chr1H	105920200	105921400
chr1H	105978800	105979400
chr1H	106008800	106010000
chr1H	106014600	106015000
chr1H	106371600	106372200
chr1H	106892200	106893000
chr1H	107049200	107050400
chr1H	107054400	107054600
chr1H	107082800	107083200
chr1H	107179200	107179600
chr1H	107600200	107600600
chr1H	107767400	107768200
chr1H	107949400	107950200
chr1H	108073600	108075200
chr1H	108081400	108082400
chr1H	108195600	108197000
chr1H	108261600	108262000
chr1H	108312200	108313200
chr1H	108329800	108330200
chr1H	108366800	108367200
chr1H	108374400	108375400
chr1H	108506000	108506800
chr1H	108522000	108522600
chr1H	108558200	108558600
chr1H	108681200	108683600
chr1H	108686000	108686400
chr1H	108736800	108737400
chr1H	108831800	108832000
chr1H	109015000	109016200
chr1H	109017000	109021200
chr1H	109022000	109023600
chr1H	109025400	109026400
chr1H	109345400	109345600
chr1H	109346200	109348400
chr1H	109372600	109373000
chr1H	109374000	109374600
chr1H	109392600	109393400
chr1H	109394200	109394400
chr1H	109535000	109535400
chr1H	109643400	109643800
chr1H	109687800	109688400
chr1H	109845400	109848400
chr1H	109851600	109853400
chr1H	110051600	110052400
chr1H	110308000	110309000
chr1H	110497800	110498200
chr1H	110550400	110550600
chr1H	110689800	110690400
chr1H	110723800	110724200
chr1H	111062600	111063000
chr1H	111168800	111169000
chr1H	111174400	111175000
chr1H	111177800	111179600
chr1H	111185200	111185800
chr1H	111342200	111342400
chr1H	111420000	111421400
chr1H	111533400	111533800
chr1H	111632000	111632600
chr1H	111707200	111707600
chr1H	111776200	111776600
chr1H	111974600	111975200
chr1H	111989200	111990000
chr1H	112002600	112002800
chr1H	112589600	112590600
chr1H	112822400	112822800
chr1H	112882000	112882400
chr1H	113216000	113216400
chr1H	113438000	113438200
chr1H	113491400	113492000
chr1H	114063200	114063800
chr1H	114101200	114101600
chr1H	114248800	114250200
chr1H	114377600	114378600
chr1H	114380600	114381600
chr1H	114389600	114390800
chr1H	114500800	114501200
chr1H	114503400	114504600
chr1H	114506400	114507000
chr1H	114526800	114527000
chr1H	114710200	114710800
chr1H	114714200	114714800
chr1H	114721200	114721400
chr1H	114773600	114774000
chr1H	114924000	114924400
chr1H	114938600	114939000
chr1H	114963000	114964800
chr1H	115121600	115122000
chr1H	115123200	115123600
chr1H	115152200	115152600
chr1H	115241000	115241400
chr1H	115635200	115635800
chr1H	115704600	115705000
chr1H	115739200	115739600
chr1H	115823200	115823400
chr1H	115825000	115825400
chr1H	115831000	115831200
chr1H	116080200	116080600
chr1H	116223000	116223400
chr1H	116322800	116324200
chr1H	116325200	116326200
chr1H	116332000	116333600
chr1H	116402800	116404200
chr1H	116423400	116424000
chr1H	116540200	116541200
chr1H	116542200	116542400
chr1H	116769800	116770200
chr1H	116837200	116837800
chr1H	116845800	116846000
chr1H	117101400	117102000
chr1H	117103200	117103600
chr1H	117242200	117242800
chr1H	117514400	117514800
chr1H	117728000	117728400
chr1H	117768400	117768800
chr1H	117821200	117822200
chr1H	117998600	118000200
chr1H	118051600	118052000
chr1H	118127800	118128600
chr1H	118147400	118147800
chr1H	118567200	118568200
chr1H	118616000	118616400
chr1H	118695800	118696200
chr1H	118759000	118759200
chr1H	118763200	118764200
chr1H	118765400	118765600
chr1H	119092200	119092800
chr1H	119094000	119095200
chr1H	119122800	119123200
chr1H	119135000	119135800
chr1H	119228400	119229000
chr1H	119454200	119454400
chr1H	119546200	119546400
chr1H	119660800	119662200
chr1H	119685800	119687600
chr1H	119832200	119832600
chr1H	119944400	119945000
chr1H	120291000	120292200
chr1H	120328400	120328800
chr1H	120343400	120343600
chr1H	120356600	120357000
chr1H	120437400	120438000
chr1H	120597200	120597400
chr1H	120652200	120653400
chr1H	120712600	120713400
chr1H	120798000	120799600
chr1H	120803000	120803200
chr1H	121153000	121153400
chr1H	121164400	121164800
chr1H	121231800	121232400
chr1H	121234600	121234800
chr1H	121240200	121240600
chr1H	121428800	121429200
chr1H	121579600	121580000
chr1H	121584400	121585200
chr1H	121701400	121701800
chr1H	121838000	121838400
chr1H	121843600	121844400
chr1H	121862000	121862600
chr1H	121899000	121900400
chr1H	121902200	121903200
chr1H	121904000	121905600
chr1H	121908400	121909600
chr1H	121911400	121911800
chr1H	122151400	122152200
chr1H	122155200	122155800
chr1H	122375600	122375800
chr1H	122379400	122379800
chr1H	122467800	122468200
chr1H	122517800	122518400
chr1H	122521800	122522200
chr1H	122523200	122523400
chr1H	122528600	122528800
chr1H	122689000	122689400
chr1H	122852200	122853400
chr1H	122986000	122987000
chr1H	123044400	123045200
chr1H	123191400	123191800
chr1H	123231800	123232200
chr1H	123537000	123537600
chr1H	123538400	123538800
chr1H	124005600	124006000
chr1H	124033200	124036200
chr1H	124283200	124283400
chr1H	124300200	124300400
chr1H	124304000	124305000
chr1H	124331600	124332000
chr1H	124380200	124381400
chr1H	124407000	124407200
chr1H	124408600	124409400
chr1H	124495200	124495600
chr1H	124609200	124609800
chr1H	124682800	124683200
chr1H	124721400	124721800
chr1H	124729400	124729800
chr1H	124754800	124755200
chr1H	124869400	124870600
chr1H	125134200	125134600
chr1H	125139600	125140000
chr1H	125616800	125617400
chr1H	125619400	125620000
chr1H	126051600	126052800
chr1H	126243800	126244400
chr1H	126278000	126278600
chr1H	126366600	126367000
chr1H	126391000	126391400
chr1H	126651400	126651800
chr1H	126745200	126747200
chr1H	126827000	126827200
chr1H	126828600	126828800
chr1H	126914400	126914800
chr1H	126965600	126966600
chr1H	127116400	127117600
chr1H	127383000	127383400
chr1H	127506400	127507200
chr1H	127511000	127512600
chr1H	127597400	127598000
chr1H	127800800	127801400
chr1H	127859400	127860600
chr1H	127923000	127923400
chr1H	127927800	127928200
chr1H	128125800	128126600
chr1H	128134000	128135800
chr1H	128230000	128230400
chr1H	128294400	128294800
chr1H	128362000	128362400
chr1H	128385600	128385800
chr1H	128491000	128491400
chr1H	128553800	128554200
chr1H	128555400	128555800
chr1H	128756600	128757000
chr1H	128854200	128854600
chr1H	128861800	128862400
chr1H	128927200	128927800
chr1H	129037800	129039000
chr1H	129179200	129180600
chr1H	129342800	129344800
chr1H	129460800	129461200
chr1H	129593200	129594400
chr1H	129851000	129851600
chr1H	129872000	129873000
chr1H	129919000	129920800
chr1H	130125800	130126000
chr1H	130299200	130300000
chr1H	130508600	130509000
chr1H	130510200	130510600
chr1H	130551400	130551600
chr1H	130559200	130560200
chr1H	130609400	130609600
chr1H	130963200	130964200
chr1H	131005800	131006200
chr1H	131021800	131022200
chr1H	131024800	131025000
chr1H	131137600	131138600
chr1H	131679200	131679600
chr1H	131706200	131706600
chr1H	131899000	131899400
chr1H	132580000	132580400
chr1H	132582000	132582800
chr1H	132585000	132586800
chr1H	132591200	132591600
chr1H	132592600	132593400
chr1H	132783400	132784000
chr1H	132805000	132805400
chr1H	133032600	133033200
chr1H	133034200	133034800
chr1H	133205400	133206000
chr1H	133284200	133284600
chr1H	133521000	133521200
chr1H	133525200	133525600
chr1H	133582200	133583000
chr1H	133602000	133602600
chr1H	133604600	133605000
chr1H	133606000	133606400
chr1H	133625800	133627000
chr1H	133926600	133926800
chr1H	134048000	134048400
chr1H	134416400	134416800
chr1H	134423000	134423200
chr1H	134427200	134428200
chr1H	134511600	134512000
chr1H	134603600	134604000
chr1H	134605000	134605600
chr1H	135155600	135155800
chr1H	135157200	135157400
chr1H	135257200	135257600
chr1H	135397200	135397600
chr1H	135573200	135573800
chr1H	135778400	135778800
chr1H	136022800	136023200
chr1H	136030200	136030800
chr1H	136249000	136249800
chr1H	136289000	136290200
chr1H	136416000	136416400
chr1H	136438800	136439400
chr1H	136448000	136449200
chr1H	136688200	136688600
chr1H	136690600	136691000
chr1H	136774000	136774400
chr1H	136775400	136776600
chr1H	137104400	137104800
chr1H	137350800	137351800
chr1H	137581600	137582800
chr1H	138266400	138268600
chr1H	138552800	138553200
chr1H	138572600	138573000
chr1H	138607000	138608000
chr1H	138703400	138703600
chr1H	138787400	138788000
chr1H	139116000	139116200
chr1H	139124200	139124400
chr1H	139159200	139159600
chr1H	139162200	139162600
chr1H	139163800	139164200
chr1H	139745800	139746400
chr1H	139801400	139803600
chr1H	139859800	139860800
chr1H	140017000	140017600
chr1H	140082200	140084000
chr1H	140090600	140091000
chr1H	140103200	140105000
chr1H	140115200	140116000
chr1H	140119800	140120600
chr1H	140485200	140485600
chr1H	140509000	140509400
chr1H	140563400	140563800
chr1H	140832000	140832400
chr1H	141273400	141274000
chr1H	141288000	141288400
chr1H	141575400	141576000
chr1H	141577000	141577600
chr1H	141586000	141586200
chr1H	141659800	141660000
chr1H	141744000	141744400
chr1H	142026600	142027000
chr1H	142821200	142823800
chr1H	142841400	142841800
chr1H	142980800	142981400
chr1H	143473400	143473800
chr1H	143536800	143538400
chr1H	143662600	143663000
chr1H	143785200	143785800
chr1H	143840000	143840400
chr1H	143848600	143849200
chr1H	143983000	143983200
chr1H	143986000	143988200
chr1H	144216200	144216600
chr1H	144219800	144220200
chr1H	144223400	144223800
chr1H	144231200	144231600
chr1H	144353800	144355600
chr1H	144577000	144577200
chr1H	144700600	144700800
chr1H	144805000	144805600
chr1H	144996600	144997200
chr1H	145036200	145036800
chr1H	145076000	145076800
chr1H	145144400	145145200
chr1H	145315200	145315600
chr1H	145345400	145345800
chr1H	145366400	145366800
chr1H	145530800	145531200
chr1H	145872800	145874000
chr1H	145943000	145944000
chr1H	145985800	145986200
chr1H	145996800	145998000
chr1H	146016800	146019000
chr1H	146021200	146022600
chr1H	146024000	146024800
chr1H	146078800	146079200
chr1H	146182600	146183400
chr1H	146185600	146186400
chr1H	146189200	146189800
chr1H	146387200	146388400
chr1H	146391800	146392800
chr1H	146472200	146472800
chr1H	146543400	146544000
chr1H	146574400	146574800
chr1H	146580400	146580800
chr1H	146702600	146703000
chr1H	146780000	146781600
chr1H	146784200	146785200
chr1H	146859800	146860200
chr1H	146962400	146962800
chr1H	147172000	147172600
chr1H	147175000	147177400
chr1H	147446000	147446400
chr1H	147517200	147517400
chr1H	147569600	147569800
chr1H	147627200	147627600
chr1H	147637000	147637400
chr1H	147738200	147738800
chr1H	147815800	147816200
chr1H	147976200	147977400
chr1H	148068400	148068800
chr1H	148325600	148326000
chr1H	148515000	148515400
chr1H	148739400	148739800
chr1H	148957200	148957600
chr1H	148970200	148971600
chr1H	149058200	149058400
chr1H	149095200	149096000
chr1H	149167000	149167400
chr1H	149174400	149174800
chr1H	149307600	149307800
chr1H	149310200	149310400
chr1H	149481200	149483000
chr1H	149595800	149596200
chr1H	149756000	149758400
chr1H	149886800	149887400
chr1H	150006800	150007200
chr1H	150014400	150014800
chr1H	150464000	150464400
chr1H	150465200	150466000
chr1H	150483800	150484000
chr1H	150493600	150494000
chr1H	150501200	150502400
chr1H	150856600	150857800
chr1H	150870400	150870800
chr1H	150965800	150967200
chr1H	150968000	150968600
chr1H	150969600	150970000
chr1H	150975400	150975800
chr1H	150997800	150998200
chr1H	151008400	151009200
chr1H	151085000	151085400
chr1H	151143400	151143800
chr1H	151397600	151398000
chr1H	151410600	151411400
chr1H	151544200	151544600
chr1H	151576200	151576600
chr1H	151820400	151820800
chr1H	151840800	151841200
chr1H	151858800	151859400
chr1H	152115000	152115600
chr1H	152359800	152360000
chr1H	152391200	152391800
chr1H	152413800	152414200
chr1H	152427400	152427600
chr1H	152703000	152704200
chr1H	153009000	153011000
chr1H	153117400	153117800
chr1H	153193800	153194200
chr1H	153198400	153198600
chr1H	153200600	153201200
chr1H	153430200	153430600
chr1H	154050800	154051200
chr1H	154057000	154057400
chr1H	154131800	154132200
chr1H	154254200	154254800
chr1H	154307600	154309200
chr1H	154310800	154311400
chr1H	154329400	154329800
chr1H	154393200	154395400
chr1H	154742400	154744200
chr1H	154750800	154751200
chr1H	154788200	154788600
chr1H	154849200	154849600
chr1H	154850400	154850600
chr1H	154869400	154869800
chr1H	154888400	154889200
chr1H	155079400	155080200
chr1H	155147400	155147800
chr1H	155231600	155232000
chr1H	155238200	155238400
chr1H	155239800	155240200
chr1H	155241600	155242400
chr1H	155263200	155264000
chr1H	155346400	155347600
chr1H	155391400	155392600
chr1H	155393400	155394200
chr1H	155492000	155492400
chr1H	155676200	155676600
chr1H	155907800	155908400
chr1H	155935800	155937000
chr1H	156092400	156092800
chr1H	156121200	156121600
chr1H	156212200	156212400
chr1H	156366200	156367200
chr1H	156513800	156514200
chr1H	156642000	156642400
[truncated: 58,606 more rows]

## Sheet: Leaf
Table S2. Coordinates of E7 segments in MorexV3 genome across four developmental stages (related to Figure 2A) - Leaf
chr1H	0	200
chr1H	12200	12400
chr1H	77400	78200
chr1H	148600	149000
chr1H	152000	152400
chr1H	156400	156600
chr1H	160400	161400
chr1H	172400	173400
chr1H	179600	182200
chr1H	185200	185600
chr1H	187600	188000
chr1H	348800	349200
chr1H	409400	409600
chr1H	447600	448600
chr1H	886000	886200
chr1H	1135200	1135600
chr1H	1478600	1479000
chr1H	1494800	1495200
chr1H	1596000	1596600
chr1H	1602200	1602600
chr1H	1610800	1613000
chr1H	1621800	1622200
chr1H	1664000	1664400
chr1H	1714400	1714800
chr1H	1717200	1717600
chr1H	1728200	1728800
chr1H	1730800	1731000
chr1H	1757800	1758800
chr1H	1889400	1890400
chr1H	1916000	1916400
chr1H	1933800	1934000
chr1H	1940800	1941200
chr1H	2097400	2098200
chr1H	2102000	2105200
chr1H	2106600	2108600
chr1H	2250600	2251600
chr1H	2275800	2277200
chr1H	2299200	2299600
chr1H	2306000	2306800
chr1H	2317800	2318600
chr1H	2326400	2328000
chr1H	2329000	2329400
chr1H	2351800	2352600
chr1H	2357400	2357800
chr1H	2362800	2364000
chr1H	2412200	2412800
chr1H	2415400	2415600
chr1H	2436600	2436800
chr1H	2443800	2444000
chr1H	2446000	2446800
chr1H	2455800	2456000
chr1H	2459600	2459800
chr1H	2468200	2469000
chr1H	2473800	2474000
chr1H	2478200	2478600
chr1H	2480000	2480400
chr1H	2582000	2582400
chr1H	2587600	2588400
chr1H	2862000	2865200
chr1H	2871200	2872600
chr1H	3233200	3233400
chr1H	3365000	3365400
chr1H	3413400	3413600
chr1H	3426600	3426800
chr1H	3837600	3838800
chr1H	3924600	3925600
chr1H	4129800	4131000
chr1H	4216800	4218600
chr1H	4411600	4411800
chr1H	4427400	4427800
chr1H	4433600	4434800
chr1H	4440200	4441000
chr1H	4442200	4442600
chr1H	4482000	4483000
chr1H	4516000	4516600
chr1H	4520000	4520600
chr1H	4883200	4883400
chr1H	4905800	4906600
chr1H	4909600	4909800
chr1H	4921600	4922000
chr1H	4944800	4945600
chr1H	5002600	5003000
chr1H	5026000	5027400
chr1H	5062600	5063400
chr1H	5065200	5066600
chr1H	5084000	5085200
chr1H	5094000	5095000
chr1H	5115800	5116000
chr1H	5167600	5172200
chr1H	5220800	5221000
chr1H	5231800	5232200
chr1H	5233600	5234200
chr1H	5291400	5291600
chr1H	5293200	5293400
chr1H	5366400	5367200
chr1H	5371600	5372400
chr1H	5382400	5382800
chr1H	5385800	5386400
chr1H	5440600	5442400
chr1H	5442800	5443400
chr1H	5551800	5553000
chr1H	5573200	5574400
chr1H	5716200	5716400
chr1H	5875200	5876400
chr1H	5893000	5893600
chr1H	6052800	6053000
chr1H	6060200	6061200
chr1H	6063400	6063800
chr1H	6110800	6111200
chr1H	6158400	6159400
chr1H	6243400	6245600
chr1H	6246000	6247200
chr1H	6249400	6249800
chr1H	6289000	6289600
chr1H	6293000	6294000
chr1H	6638400	6638800
chr1H	6667400	6669200
chr1H	6672200	6672600
chr1H	6692600	6693400
chr1H	6742200	6742400
chr1H	6753800	6754000
chr1H	6823200	6823400
chr1H	7054800	7055200
chr1H	7080000	7080200
chr1H	7585400	7586200
chr1H	7588000	7588400
chr1H	7609400	7609600
chr1H	7658800	7659200
chr1H	7755000	7755400
chr1H	7759600	7760000
chr1H	7877000	7877400
chr1H	7884800	7885400
chr1H	8070200	8070600
chr1H	8101200	8101600
chr1H	8148800	8149200
chr1H	8164600	8165000
chr1H	8304000	8304400
chr1H	8324800	8325200
chr1H	8344800	8345400
chr1H	8349800	8350200
chr1H	8378200	8379200
chr1H	8519200	8519600
chr1H	8526400	8526800
chr1H	8528000	8529400
chr1H	8541400	8542000
chr1H	8544400	8546200
chr1H	8694600	8696600
chr1H	8712600	8713000
chr1H	8723800	8724800
chr1H	8726000	8726400
chr1H	8739000	8740200
chr1H	8834800	8835600
chr1H	8863800	8865400
chr1H	8866000	8866200
chr1H	8867200	8867400
chr1H	8873800	8874400
chr1H	8948200	8948800
chr1H	9130000	9130800
chr1H	9139200	9139800
chr1H	9141200	9142600
chr1H	9155000	9155800
chr1H	9289400	9290800
chr1H	9292600	9294200
chr1H	9304200	9304600
chr1H	9318800	9319600
chr1H	9322200	9322600
chr1H	9325600	9325800
chr1H	9328000	9328400
chr1H	9337200	9337400
chr1H	9367400	9368000
chr1H	9399800	9400600
chr1H	9403000	9404400
chr1H	9407000	9407400
chr1H	9417000	9417400
chr1H	9451000	9451800
chr1H	9453000	9453400
chr1H	9454000	9454800
chr1H	9457000	9457400
chr1H	9459000	9460400
chr1H	9491000	9492600
chr1H	9493600	9495200
chr1H	9497200	9499600
chr1H	9500400	9500800
chr1H	9505800	9506200
chr1H	9543200	9543600
chr1H	9545000	9545400
chr1H	9591600	9592200
chr1H	9594800	9595200
chr1H	9619000	9619200
chr1H	9754800	9755800
chr1H	9800600	9801000
chr1H	9846400	9846800
chr1H	9874200	9875000
chr1H	9888600	9889200
chr1H	9897800	9898600
chr1H	9923200	9923600
chr1H	9932000	9932400
chr1H	10033600	10034800
chr1H	10037600	10038000
chr1H	10046800	10048200
chr1H	10195200	10196200
chr1H	10197400	10199200
chr1H	10302800	10303600
chr1H	10373600	10374000
chr1H	10549400	10550200
chr1H	10559600	10561000
chr1H	10775200	10776000
chr1H	10817000	10817200
chr1H	10832600	10833200
chr1H	10844800	10845400
chr1H	10846600	10846800
chr1H	10849400	10849600
chr1H	10952800	10953400
chr1H	10977400	10977800
chr1H	11105200	11105600
chr1H	11126800	11127600
chr1H	11128200	11129200
chr1H	11131000	11131400
chr1H	11180600	11181000
chr1H	11465000	11466000
chr1H	11466800	11467400
chr1H	11476800	11477200
chr1H	11503400	11503800
chr1H	11504400	11504800
chr1H	11550000	11550600
chr1H	11633400	11634600
chr1H	11658400	11659000
chr1H	11660000	11660400
chr1H	11724800	11726200
chr1H	11795200	11797800
chr1H	11833200	11833600
chr1H	11840600	11841600
chr1H	11842800	11843400
chr1H	11856000	11857000
chr1H	11865600	11865800
chr1H	11897400	11899400
chr1H	11961000	11961800
chr1H	12017800	12018200
chr1H	12024200	12024400
chr1H	12106000	12106400
chr1H	12115200	12116400
chr1H	12779400	12779600
chr1H	12809200	12810600
chr1H	12812600	12814200
chr1H	12819000	12819400
chr1H	12995000	12995200
chr1H	13173000	13173400
chr1H	13174400	13176800
chr1H	13183400	13183800
chr1H	13186400	13187000
chr1H	13188000	13188200
chr1H	13211000	13212600
chr1H	13216200	13216600
chr1H	13217600	13217800
chr1H	13223000	13223800
chr1H	13227000	13228400
chr1H	13233200	13234000
chr1H	13235000	13236000
chr1H	13267000	13267600
chr1H	13324600	13325600
chr1H	13334800	13335200
chr1H	13346400	13346800
chr1H	13365400	13365600
chr1H	13379000	13379600
chr1H	13402400	13403000
chr1H	13469200	13469600
chr1H	13472400	13473000
chr1H	13526800	13528400
chr1H	13537000	13538400
chr1H	13827600	13828200
chr1H	13832400	13833000
chr1H	13836800	13837000
chr1H	13865800	13866000
chr1H	13964000	13964200
chr1H	14099000	14099400
chr1H	14103600	14104000
chr1H	14139600	14140200
chr1H	14169800	14170400
chr1H	14175400	14175800
chr1H	14177600	14179400
chr1H	14179600	14180000
chr1H	14185800	14187000
chr1H	14187800	14188200
chr1H	14190000	14190600
chr1H	14192000	14192600
chr1H	14197800	14198800
chr1H	14200600	14200800
chr1H	14202200	14203400
chr1H	14208000	14209200
chr1H	14213400	14213800
chr1H	14214200	14215800
chr1H	14217600	14218200
chr1H	14219600	14221200
chr1H	14223200	14223600
chr1H	14225200	14225800
chr1H	14232000	14233800
chr1H	14236600	14237000
chr1H	14240200	14247600
chr1H	14401800	14402600
chr1H	14472600	14473000
chr1H	14669400	14669600
chr1H	14776800	14777200
chr1H	14778000	14779200
chr1H	14836400	14837000
chr1H	14873200	14873800
chr1H	14880200	14880400
chr1H	15014400	15014800
chr1H	15079600	15080000
chr1H	15085600	15086400
chr1H	15089600	15090000
chr1H	15112800	15113200
chr1H	15160400	15161200
chr1H	15185200	15186000
chr1H	15386000	15386600
chr1H	15402800	15403400
chr1H	15443800	15445400
chr1H	15456800	15457200
chr1H	15463400	15463800
chr1H	15465000	15465800
chr1H	15488400	15489000
chr1H	15493400	15493800
chr1H	15498600	15499400
chr1H	15502600	15503000
chr1H	15504400	15505600
chr1H	15507800	15508600
chr1H	15509200	15509400
chr1H	15509800	15510000
chr1H	15527600	15528400
chr1H	15539600	15540400
chr1H	15565200	15565600
chr1H	15591800	15592200
chr1H	15606200	15606600
chr1H	15630800	15632000
chr1H	15638400	15638800
chr1H	15667000	15667600
chr1H	15678600	15679400
chr1H	15699000	15699400
chr1H	15702400	15703000
chr1H	15711000	15711800
chr1H	15715400	15715800
chr1H	15719600	15720600
chr1H	15768600	15768800
chr1H	15807800	15809200
chr1H	15810200	15810600
chr1H	15820400	15821200
chr1H	15841600	15842000
chr1H	15876400	15878000
chr1H	15881600	15881800
chr1H	15899200	15899400
chr1H	15930000	15930400
chr1H	16008000	16008400
chr1H	16048000	16048600
chr1H	16062000	16063400
chr1H	16081600	16082000
chr1H	16142400	16143000
chr1H	16230800	16231200
chr1H	16359000	16359600
chr1H	16439000	16439600
chr1H	16513000	16513400
chr1H	16545400	16546000
chr1H	16666600	16667000
chr1H	16705000	16705400
chr1H	16779000	16779400
chr1H	16844800	16845400
chr1H	16854600	16855000
chr1H	16966800	16967600
chr1H	16991400	16991800
chr1H	17302800	17303400
chr1H	17305000	17307800
chr1H	17319600	17320000
chr1H	17322600	17324600
chr1H	17405200	17405600
chr1H	17433400	17434400
chr1H	17436400	17436800
chr1H	17497200	17497400
chr1H	17499000	17500000
chr1H	17526800	17528200
chr1H	17839600	17840400
chr1H	17935200	17935800
chr1H	17974800	17975000
chr1H	18017200	18017600
chr1H	19405800	19406400
chr1H	19600000	19600400
chr1H	19717800	19718400
chr1H	19815800	19817200
chr1H	19824400	19824800
chr1H	19831600	19832400
chr1H	19836000	19836200
chr1H	19840000	19840400
chr1H	19908800	19909200
chr1H	19934200	19934800
chr1H	20128600	20130000
chr1H	20134800	20136000
chr1H	20155400	20156000
chr1H	20157800	20158200
chr1H	20197400	20198400
chr1H	20225400	20225800
chr1H	20397400	20397600
chr1H	20448200	20449000
chr1H	20521800	20522200
chr1H	20555800	20556400
chr1H	20587800	20588600
chr1H	20645600	20646200
chr1H	20717600	20720600
chr1H	20723600	20725200
chr1H	20726400	20726600
chr1H	20814800	20815200
chr1H	20816200	20816600
chr1H	20833200	20833400
chr1H	20838200	20839600
chr1H	20844600	20845200
chr1H	20845800	20847000
chr1H	20849000	20849400
chr1H	20913000	20914200
chr1H	20927200	20928600
chr1H	20934200	20935600
chr1H	20949600	20950200
chr1H	20951800	20952400
chr1H	21023000	21023800
chr1H	21024800	21025000
chr1H	21026200	21026600
chr1H	21047400	21049200
chr1H	21049800	21050200
chr1H	21054200	21054600
chr1H	21070200	21070600
chr1H	21238600	21239000
chr1H	21243800	21244000
chr1H	21274200	21274600
chr1H	21385200	21387400
chr1H	21389800	21390800
chr1H	21445200	21445600
chr1H	21465600	21466400
chr1H	21473200	21473600
chr1H	21479000	21479400
chr1H	21480400	21480800
chr1H	21524600	21525000
chr1H	21679800	21680600
chr1H	21685200	21685800
chr1H	21751400	21752200
chr1H	21759800	21760200
chr1H	21764800	21766200
chr1H	21913400	21915600
chr1H	21968800	21970400
chr1H	22090200	22090800
chr1H	22091400	22091800
chr1H	22093800	22094200
chr1H	22124000	22124800
chr1H	22244800	22245400
chr1H	22307800	22308400
chr1H	22312600	22313200
chr1H	22314800	22315600
chr1H	22381400	22381600
chr1H	22435600	22436200
chr1H	22438200	22438400
chr1H	22442000	22442400
chr1H	22506200	22507200
chr1H	22511800	22513000
chr1H	22516400	22517000
chr1H	22528400	22529800
chr1H	22803600	22804000
chr1H	22881200	22882400
chr1H	23006600	23007200
chr1H	23028200	23028800
chr1H	23148400	23148800
chr1H	23353200	23353600
chr1H	23486600	23488200
chr1H	23490000	23491000
chr1H	23493000	23493800
chr1H	23904200	23905200
chr1H	23991400	23993200
chr1H	24027000	24028400
chr1H	24074600	24075000
chr1H	24103200	24103800
chr1H	24126600	24127000
chr1H	24199000	24199200
chr1H	24240000	24240400
chr1H	24310800	24311800
chr1H	24393600	24394000
chr1H	24451800	24452000
chr1H	24456800	24457000
chr1H	24458200	24458800
chr1H	24586400	24586800
chr1H	24640800	24642000
chr1H	24664400	24664800
chr1H	24680200	24681600
chr1H	24730600	24731200
chr1H	24737200	24737800
chr1H	24739800	24740600
chr1H	24741200	24742000
chr1H	24778400	24779000
chr1H	24809200	24810400
chr1H	24830200	24830800
chr1H	24831400	24833000
chr1H	24854800	24856000
chr1H	24869800	24870400
chr1H	24873200	24873800
chr1H	24875200	24875400
chr1H	24984200	24984800
chr1H	25073600	25076000
chr1H	25078000	25078400
chr1H	25326200	25326600
chr1H	25330400	25331400
chr1H	25343400	25344000
chr1H	25344600	25344800
chr1H	25349400	25350200
chr1H	25351600	25352400
chr1H	25422200	25422400
chr1H	25511000	25511400
chr1H	25512200	25513200
chr1H	25518400	25518600
chr1H	25525000	25526200
chr1H	25534400	25535200
chr1H	25619800	25620000
chr1H	25673000	25675000
chr1H	25687200	25687600
chr1H	25689600	25692000
chr1H	25694600	25695000
chr1H	25739400	25739600
chr1H	25757200	25757600
chr1H	25759000	25759400
chr1H	25761400	25761800
chr1H	25762800	25763200
chr1H	25882000	25882400
chr1H	25928800	25929200
chr1H	26177200	26178000
chr1H	26196400	26196800
chr1H	26264400	26264800
chr1H	26303600	26305000
chr1H	26328400	26329400
chr1H	26428000	26428400
chr1H	26474000	26475000
chr1H	26475600	26476200
chr1H	26481200	26481600
chr1H	26517000	26517400
chr1H	26622600	26623000
chr1H	26636000	26637000
chr1H	26647600	26648000
chr1H	26714600	26715600
chr1H	26919400	26920000
chr1H	26928800	26929400
chr1H	26930400	26931400
chr1H	27066800	27067600
chr1H	27072800	27073400
chr1H	27183200	27183600
chr1H	27372000	27372400
chr1H	27510800	27511400
chr1H	27536200	27537000
chr1H	27547000	27547400
chr1H	27713400	27713800
chr1H	27735000	27735800
chr1H	27745400	27745800
chr1H	27761200	27762800
chr1H	27797800	27798200
chr1H	28139200	28139400
chr1H	28140400	28141000
chr1H	28404600	28405600
chr1H	28648800	28650400
chr1H	28866800	28867200
chr1H	28920200	28921000
chr1H	28922200	28922400
chr1H	28924200	28924800
chr1H	28929600	28930400
chr1H	28931600	28932000
chr1H	29103800	29104200
chr1H	29134200	29134600
chr1H	29272800	29273600
chr1H	29286200	29286600
chr1H	29289800	29290200
chr1H	29293200	29294400
chr1H	29384200	29385400
chr1H	29412800	29416200
chr1H	29465000	29469600
chr1H	29484200	29484600
chr1H	29519200	29520200
chr1H	29524600	29525400
chr1H	29642000	29642400
chr1H	29694600	29695000
chr1H	29699600	29699800
chr1H	29701800	29703000
chr1H	29799800	29800200
chr1H	29800800	29801800
chr1H	29804000	29805000
chr1H	29878400	29879800
chr1H	29880400	29883800
chr1H	29893200	29894000
chr1H	29915800	29916200
chr1H	29940200	29940800
chr1H	29941600	29943800
chr1H	29945800	29947800
chr1H	29960800	29964200
chr1H	29964800	29965600
chr1H	29966800	29971600
chr1H	29979400	29985000
chr1H	29986000	29986400
chr1H	30070800	30071200
chr1H	30087400	30087800
chr1H	30271600	30272200
chr1H	30311800	30312200
chr1H	30394800	30395400
chr1H	30432800	30433600
chr1H	30796400	30797200
chr1H	30798000	30798400
chr1H	30799600	30800800
chr1H	30804800	30805400
chr1H	30983800	30984200
chr1H	31191800	31194000
chr1H	31331600	31331800
chr1H	31335600	31336000
chr1H	31394000	31394200
chr1H	31400400	31401200
chr1H	31402200	31402600
chr1H	31460000	31460600
chr1H	31474400	31474800
chr1H	31518200	31519600
chr1H	31601200	31601800
chr1H	31619800	31620400
chr1H	31623600	31623800
chr1H	31637800	31639000
chr1H	31788000	31788800
chr1H	31790200	31791000
chr1H	31793600	31794000
chr1H	31828200	31829200
chr1H	31840400	31840800
chr1H	31858000	31859000
chr1H	31867000	31867800
chr1H	31872600	31873200
chr1H	31880600	31881800
chr1H	31988600	31989000
chr1H	32030200	32030800
chr1H	32104000	32104600
chr1H	32116200	32116600
chr1H	32136600	32137000
chr1H	32206800	32207000
chr1H	32218000	32218600
chr1H	32226800	32228200
chr1H	32371600	32372000
chr1H	32376800	32377200
chr1H	32381000	32381400
chr1H	32531600	32532000
chr1H	32537400	32537600
chr1H	32547600	32548200
chr1H	32548800	32549400
chr1H	32553600	32554600
chr1H	32560800	32561200
chr1H	32567200	32567800
chr1H	32664200	32664600
chr1H	32673800	32674400
chr1H	32679400	32680000
chr1H	32689200	32690200
chr1H	32692400	32693200
chr1H	32701800	32702600
chr1H	32703800	32704800
chr1H	32708800	32710200
chr1H	32715800	32717000
chr1H	32717800	32719000
chr1H	32740800	32741200
chr1H	32813600	32814200
chr1H	32858400	32858600
chr1H	32861400	32861800
chr1H	32933800	32934600
chr1H	33153200	33153600
chr1H	33166200	33167400
chr1H	33195600	33196000
chr1H	33196600	33197800
chr1H	33482200	33482600
chr1H	33686400	33687000
chr1H	34386000	34386800
chr1H	34503200	34503600
chr1H	34504200	34504800
chr1H	34640600	34641000
chr1H	34711000	34711800
chr1H	34732200	34733600
chr1H	34869800	34871200
chr1H	34882600	34883000
chr1H	34884400	34884600
chr1H	34891000	34891800
chr1H	34963400	34963800
chr1H	34987600	34988400
chr1H	34995600	34997200
chr1H	35005200	35005400
chr1H	35077600	35078000
chr1H	35079200	35080600
chr1H	35105400	35106600
chr1H	35115400	35116800
chr1H	35128800	35130000
chr1H	35165200	35165600
chr1H	35167000	35167400
chr1H	35201800	35202400
chr1H	35487000	35488800
chr1H	35508800	35510800
chr1H	35575800	35576200
chr1H	35612400	35613200
chr1H	35743400	35744800
chr1H	35965000	35965400
chr1H	36002400	36002800
chr1H	36028800	36030000
chr1H	36116000	36116200
chr1H	36117200	36117800
chr1H	36411600	36412800
chr1H	36417200	36418400
chr1H	36640600	36641000
chr1H	36716200	36716600
chr1H	36757000	36757400
chr1H	36763400	36763600
chr1H	36879000	36879400
chr1H	36888800	36889200
chr1H	36900000	36901000
chr1H	36916200	36916600
chr1H	36947000	36947400
chr1H	36973400	36974800
chr1H	36979000	36979800
chr1H	36988600	36989800
chr1H	36996400	36997000
chr1H	37039800	37040800
chr1H	37076800	37077200
chr1H	37086000	37087000
chr1H	37118000	37118200
chr1H	37211400	37211800
chr1H	37233200	37233800
chr1H	37254400	37254800
chr1H	37334000	37334200
chr1H	37335800	37336200
chr1H	37347200	37347600
chr1H	37480600	37482400
chr1H	37484600	37487400
chr1H	37559400	37559800
chr1H	37641800	37642200
chr1H	37647000	37647400
chr1H	37658400	37659000
chr1H	37682800	37683200
chr1H	37700600	37700800
chr1H	37702400	37702600
chr1H	37725600	37726200
chr1H	37728800	37729800
chr1H	37732800	37733000
chr1H	37734000	37734800
chr1H	37754200	37754600
chr1H	37795600	37795800
chr1H	37824400	37825400
chr1H	37975200	37975600
chr1H	37977200	37978800
chr1H	37980000	37981400
chr1H	38073000	38074800
chr1H	38077200	38078000
chr1H	38081800	38083600
chr1H	38084600	38085000
chr1H	38375200	38376400
chr1H	38377000	38377800
chr1H	38479400	38479600
chr1H	38486400	38487800
chr1H	38501800	38503000
chr1H	38679600	38679800
chr1H	39039200	39039800
chr1H	39042200	39042600
chr1H	39248600	39249200
chr1H	39455400	39455800
chr1H	39457200	39457800
chr1H	39458600	39459200
chr1H	39509000	39509800
chr1H	39725400	39726000
chr1H	39730200	39730600
chr1H	39810800	39811200
chr1H	40008600	40009400
chr1H	40068000	40069000
chr1H	40179000	40179400
chr1H	40230000	40230600
chr1H	40325800	40327800
chr1H	40333200	40334600
chr1H	40338400	40339000
chr1H	40342600	40344200
chr1H	40345000	40345400
chr1H	40346400	40347000
chr1H	40360400	40360600
chr1H	40556800	40557600
chr1H	40561200	40562400
chr1H	40565200	40565400
chr1H	40919400	40921400
chr1H	40923600	40925000
chr1H	40926200	40928600
chr1H	40931600	40932800
chr1H	41109600	41110000
chr1H	41213600	41213800
chr1H	41215200	41215600
chr1H	41360200	41360400
chr1H	41361800	41362200
chr1H	41363600	41364200
chr1H	41385800	41386400
chr1H	41427400	41427800
chr1H	41534400	41535800
chr1H	41736600	41737800
chr1H	41739200	41739600
chr1H	41806600	41807400
chr1H	41841000	41841400
chr1H	41997800	41998600
chr1H	42002200	42003400
chr1H	42004200	42005000
chr1H	42008000	42009600
chr1H	42014600	42017800
chr1H	42020000	42020400
chr1H	42021800	42022400
chr1H	42026200	42027000
chr1H	42053000	42053400
chr1H	42068200	42068800
chr1H	42070000	42070800
chr1H	42072400	42074800
chr1H	42075000	42075400
chr1H	42081600	42082400
chr1H	42083600	42084400
chr1H	42098000	42098600
chr1H	42194400	42195200
chr1H	42241800	42243200
chr1H	42322000	42322400
chr1H	42372200	42372600
chr1H	42620400	42621000
chr1H	42662600	42662800
chr1H	42685200	42687600
chr1H	42714800	42716000
chr1H	42847600	42849600
chr1H	42852400	42852800
chr1H	42865000	42865400
chr1H	42927400	42927800
chr1H	42929200	42929600
chr1H	42972600	42973200
chr1H	42992000	42992800
chr1H	43032800	43033400
chr1H	43162800	43163400
chr1H	43296200	43297400
chr1H	43317600	43318000
chr1H	43376800	43377200
chr1H	43395200	43395600
chr1H	43565800	43567600
chr1H	43888000	43888200
chr1H	43997200	43997600
chr1H	44013200	44013600
chr1H	44015400	44016000
chr1H	44195800	44196200
chr1H	44200000	44200800
chr1H	44209800	44210200
chr1H	44363400	44364200
chr1H	44497400	44497800
chr1H	44501600	44502200
chr1H	44761200	44761800
chr1H	44769200	44769600
chr1H	44779800	44780400
chr1H	44783400	44784400
chr1H	44787200	44787600
chr1H	44797400	44797600
chr1H	44823400	44824000
chr1H	44843200	44843600
chr1H	44849800	44850600
chr1H	45072200	45073000
chr1H	45220600	45221000
chr1H	45292400	45293400
chr1H	45315400	45315800
chr1H	45415800	45416200
chr1H	45474200	45474800
chr1H	45475800	45477200
chr1H	45697000	45697400
chr1H	45719600	45720000
chr1H	45766400	45766800
chr1H	45871400	45871800
chr1H	45910000	45910400
chr1H	45937400	45938200
chr1H	46120000	46120400
chr1H	46165800	46166800
chr1H	46181600	46182000
chr1H	46194400	46195000
chr1H	46196200	46197200
chr1H	46231600	46232200
chr1H	46389600	46390200
chr1H	46459200	46460200
chr1H	46522600	46523200
chr1H	46540800	46541200
chr1H	46732000	46732400
chr1H	46807600	46807800
chr1H	46815600	46816400
chr1H	47051200	47051600
chr1H	47053600	47054800
chr1H	47072600	47072800
chr1H	47243600	47244600
chr1H	47245400	47245800
chr1H	47247800	47250600
chr1H	47298200	47298600
chr1H	47407800	47408200
chr1H	47437600	47439800
chr1H	47446800	47447600
chr1H	47495800	47496600
chr1H	47499800	47500200
chr1H	47500800	47501200
chr1H	47502000	47502400
chr1H	47503000	47503800
chr1H	47506000	47506400
chr1H	47602000	47602600
chr1H	47649000	47649400
chr1H	47732000	47732600
chr1H	47744400	47748600
chr1H	47862200	47863000
chr1H	47975400	47975800
chr1H	48244000	48245800
chr1H	48271600	48272000
chr1H	48278200	48278400
chr1H	48313400	48314800
chr1H	48359400	48359600
chr1H	48495800	48496000
chr1H	48549600	48550000
chr1H	48564600	48565400
chr1H	48721200	48721600
chr1H	48761800	48762200
chr1H	48840400	48840600
chr1H	48878000	48878200
chr1H	48947400	48947800
chr1H	49054400	49055000
chr1H	49225400	49225800
chr1H	49311600	49312800
chr1H	49489800	49490200
chr1H	49650600	49651800
chr1H	49657800	49659400
chr1H	49837600	49838600
chr1H	49925400	49926400
chr1H	49929200	49929400
chr1H	50000400	50002600
chr1H	50046200	50046600
chr1H	50175400	50175800
chr1H	50295400	50295800
chr1H	50320600	50321000
chr1H	50411000	50413000
chr1H	50595800	50597000
chr1H	50599200	50600800
chr1H	50672800	50673600
chr1H	50797600	50798000
chr1H	50823200	50823600
chr1H	50881000	50882000
chr1H	51162800	51163200
chr1H	51218400	51219200
chr1H	51277200	51278000
chr1H	51333800	51334400
chr1H	51618800	51620800
chr1H	51621600	51622000
chr1H	51680000	51680400
chr1H	51757800	51759000
chr1H	51789800	51791400
chr1H	51932400	51933000
chr1H	51935000	51935400
chr1H	51953800	51954200
chr1H	51960600	51961200
chr1H	52034800	52035600
chr1H	52076000	52076400
chr1H	52114400	52114800
chr1H	52221400	52221800
chr1H	52235800	52236200
chr1H	52329800	52330000
chr1H	52359400	52360400
chr1H	52460800	52463400
chr1H	52464400	52465400
chr1H	52621800	52623000
chr1H	52818800	52819800
chr1H	53075400	53075800
chr1H	53077000	53077600
chr1H	53097000	53097800
chr1H	53109400	53109800
chr1H	53118200	53118600
chr1H	53199400	53199800
chr1H	53359000	53360200
chr1H	53391400	53391800
chr1H	53422200	53422600
chr1H	53472200	53472600
chr1H	53488800	53489200
chr1H	53498200	53498400
chr1H	53499200	53499600
chr1H	53530000	53530400
chr1H	53620200	53620800
chr1H	53669600	53670000
chr1H	53699400	53700200
chr1H	53705800	53706000
chr1H	53710000	53710800
chr1H	53711800	53712400
chr1H	53799000	53800200
chr1H	53827000	53827400
chr1H	53833400	53835800
chr1H	53964600	53965000
chr1H	53978800	53979200
chr1H	54123800	54124600
chr1H	54126200	54127000
chr1H	54251600	54252600
chr1H	54271800	54272600
chr1H	54338600	54339200
chr1H	54347800	54348800
chr1H	54377400	54378000
chr1H	54612400	54612800
chr1H	54626400	54626800
chr1H	54638600	54639600
chr1H	54667200	54667600
chr1H	54917800	54919800
chr1H	55093200	55093600
chr1H	55094200	55094600
chr1H	55095800	55096400
chr1H	55231800	55232600
chr1H	55269800	55271600
chr1H	55350600	55351000
chr1H	55353400	55353800
chr1H	55356800	55357200
chr1H	55362000	55362600
chr1H	55391600	55392000
chr1H	55396800	55397200
chr1H	55549600	55550000
chr1H	55570800	55571600
chr1H	55639600	55640400
chr1H	55688200	55689600
chr1H	55713600	55714000
chr1H	55933000	55933400
chr1H	55966200	55967200
chr1H	55999200	55999800
chr1H	56052200	56052400
chr1H	56056000	56056800
chr1H	56127000	56127400
chr1H	56149600	56150000
chr1H	56189200	56189800
chr1H	56195800	56196000
chr1H	56209800	56210600
chr1H	56212600	56212800
chr1H	56435600	56435800
chr1H	56448600	56449800
chr1H	56470200	56470600
chr1H	56489400	56491200
chr1H	56538800	56539200
chr1H	56645200	56646800
chr1H	56654400	56655200
chr1H	56745600	56746000
chr1H	56838600	56839000
chr1H	56846400	56846800
chr1H	56884000	56885400
chr1H	56914000	56914400
chr1H	56916000	56916400
chr1H	56945800	56946400
chr1H	56947000	56947800
chr1H	57000000	57001800
chr1H	57078200	57078600
chr1H	57079400	57079600
chr1H	57256200	57256800
chr1H	57261600	57262000
chr1H	57265000	57265400
chr1H	57376800	57378600
chr1H	57393000	57393200
chr1H	57399400	57400800
chr1H	57402000	57404200
chr1H	57478600	57479600
chr1H	57479800	57483200
chr1H	57484000	57486600
chr1H	57487600	57489000
chr1H	57494800	57495600
chr1H	57501600	57501800
chr1H	57504400	57505200
chr1H	57505800	57508000
chr1H	57513600	57514000
chr1H	57602600	57603600
chr1H	57618600	57619000
chr1H	57723800	57725200
chr1H	57767800	57768200
chr1H	57864800	57865200
chr1H	57907800	57909200
chr1H	57913000	57913200
chr1H	57914600	57915800
chr1H	57968000	57968400
chr1H	58053000	58053400
chr1H	58106400	58106800
chr1H	58111400	58112000
chr1H	58126200	58126400
chr1H	58231000	58231200
chr1H	58249400	58250000
chr1H	58295800	58297800
chr1H	58306400	58306600
chr1H	58614600	58615000
chr1H	58897600	58897800
chr1H	58922600	58923000
chr1H	58923600	58924000
chr1H	58987600	58988800
chr1H	59081800	59082200
chr1H	59182600	59185000
chr1H	59314600	59314800
chr1H	59316400	59318000
chr1H	59352200	59352400
chr1H	59365000	59367000
chr1H	59536800	59538800
chr1H	59550800	59552000
chr1H	59558000	59560400
chr1H	59564000	59564200
chr1H	59569600	59570000
chr1H	59592600	59593400
chr1H	59597200	59597400
chr1H	59602200	59603200
chr1H	59604800	59605600
chr1H	59770800	59771200
chr1H	59815600	59816000
chr1H	59817400	59817600
chr1H	59830400	59831000
chr1H	59851400	59851800
chr1H	59950600	59951200
chr1H	59952000	59952400
chr1H	59953200	59955000
chr1H	59965600	59966400
chr1H	60088400	60089600
chr1H	60216000	60216400
chr1H	60247000	60247200
chr1H	60248800	60249400
chr1H	60253600	60254600
chr1H	60256400	60258000
chr1H	60258800	60259200
chr1H	60387400	60388200
chr1H	60472600	60473000
chr1H	60518600	60519000
chr1H	60669600	60670000
chr1H	60678200	60678600
chr1H	60748600	60749000
chr1H	61070600	61071800
chr1H	61086000	61086400
chr1H	61263000	61264000
chr1H	61308200	61310000
chr1H	61337400	61337800
chr1H	61432600	61435600
chr1H	61439200	61439600
chr1H	61440200	61440400
chr1H	61441000	61444400
chr1H	61542800	61543200
chr1H	61747200	61748200
chr1H	61751400	61752600
chr1H	61813000	61813600
chr1H	61845000	61845400
chr1H	62136200	62136600
chr1H	62157200	62157800
chr1H	62159400	62159600
chr1H	62191000	62191400
chr1H	62357000	62357400
chr1H	62754600	62755000
chr1H	62761200	62762800
chr1H	62989000	62989400
chr1H	62994800	62995200
chr1H	63075400	63076000
chr1H	63171200	63171600
chr1H	63334600	63335000
chr1H	63519800	63520200
chr1H	63551600	63553000
chr1H	63570600	63571600
chr1H	63609400	63609800
chr1H	63620400	63620800
chr1H	63622200	63622600
chr1H	63739200	63740200
chr1H	63805800	63806200
chr1H	63813400	63813800
chr1H	63817400	63818400
chr1H	63872000	63872600
chr1H	63951200	63952200
chr1H	64061800	64062200
chr1H	64093000	64093600
chr1H	64097000	64097200
chr1H	64097800	64098000
chr1H	64125400	64126000
chr1H	64127200	64128000
chr1H	64130600	64130800
chr1H	64160600	64161000
chr1H	64243200	64243600
chr1H	64392600	64393200
chr1H	64579600	64581000
chr1H	64808800	64809200
chr1H	64831800	64832200
chr1H	64838200	64838800
chr1H	64843000	64846000
chr1H	64847600	64849600
chr1H	64928800	64931600
chr1H	64937000	64937400
chr1H	64948600	64949000
chr1H	64975600	64976000
chr1H	65090000	65091000
chr1H	65097400	65097800
chr1H	65117800	65118200
chr1H	65137400	65137800
chr1H	65139200	65140000
chr1H	65144200	65144800
chr1H	65146400	65146600
chr1H	65358200	65358600
chr1H	65376200	65376600
chr1H	65510600	65511000
chr1H	65735800	65738600
chr1H	65739600	65740000
chr1H	65882200	65883200
chr1H	66140600	66141200
chr1H	66148200	66149800
chr1H	66440600	66441200
chr1H	66467800	66468600
chr1H	66505600	66506000
chr1H	66508400	66510200
chr1H	66747600	66748200
chr1H	66849600	66849800
chr1H	66852200	66852600
chr1H	66905200	66906000
chr1H	66916000	66916400
chr1H	66954000	66954400
chr1H	66959400	66959800
chr1H	67029600	67030800
chr1H	67061600	67063000
chr1H	67103400	67104000
chr1H	67114200	67114800
chr1H	67235800	67236200
chr1H	67254000	67254400
chr1H	67289800	67290200
chr1H	67351200	67351800
chr1H	67406400	67406800
chr1H	67434400	67435200
chr1H	67541400	67541800
chr1H	67642800	67643000
chr1H	67693400	67693800
chr1H	67907600	67909200
chr1H	67912800	67914400
chr1H	67969200	67969600
chr1H	68003600	68004400
chr1H	68036600	68038400
chr1H	68123600	68124000
chr1H	68339000	68339200
chr1H	68531000	68531200
chr1H	68574600	68575000
chr1H	68651800	68652200
chr1H	68823200	68823600
chr1H	68893400	68893800
chr1H	68899000	68899400
chr1H	68900000	68900400
chr1H	68905400	68905800
chr1H	68960800	68961600
chr1H	68964600	68965400
chr1H	68967200	68967600
chr1H	68968200	68968600
chr1H	68970000	68970400
chr1H	69006800	69007200
chr1H	69028800	69029200
chr1H	69119800	69120600
chr1H	69364200	69364600
chr1H	69366200	69366800
chr1H	69502800	69503200
chr1H	69568200	69568600
chr1H	69609800	69610200
chr1H	69711000	69712200
chr1H	69898800	69899600
chr1H	69907600	69908000
chr1H	69913800	69914600
chr1H	69918200	69918800
chr1H	69924400	69925400
chr1H	70110600	70111000
chr1H	70148600	70149600
chr1H	70191200	70191600
chr1H	70293000	70297000
chr1H	70473400	70473800
chr1H	70603200	70603600
chr1H	70827200	70827800
chr1H	70845600	70846000
chr1H	70895800	70896400
chr1H	71038200	71039800
chr1H	71082000	71082400
chr1H	71090000	71090400
chr1H	71452600	71453400
chr1H	71612000	71612400
chr1H	71636800	71637200
chr1H	71762800	71763400
chr1H	71810400	71812200
chr1H	72116800	72117000
chr1H	72118000	72118200
chr1H	72126400	72126600
chr1H	72307600	72308000
chr1H	72355200	72355800
chr1H	72387400	72388200
chr1H	72454600	72455000
chr1H	72464000	72465000
chr1H	72466600	72466800
chr1H	72475600	72476200
chr1H	72483800	72484400
chr1H	72576600	72577800
chr1H	72619400	72619800
chr1H	72621000	72621600
chr1H	72748200	72748600
chr1H	72882200	72882600
chr1H	72883200	72884400
chr1H	72886200	72886800
chr1H	72894400	72897800
chr1H	72901600	72902200
chr1H	72907000	72908000
chr1H	72955800	72956600
chr1H	72957600	72958200
chr1H	72959000	72959600
chr1H	72980000	72981200
chr1H	73034200	73034600
chr1H	73051600	73052000
chr1H	73053000	73054400
chr1H	73057600	73058000
chr1H	73063400	73064800
chr1H	73224600	73225000
chr1H	73315800	73316200
chr1H	73392800	73394400
chr1H	73437600	73440400
chr1H	73460400	73461200
chr1H	73488000	73488400
chr1H	73502800	73504400
chr1H	73510600	73510800
chr1H	73593400	73594000
chr1H	73970200	73970800
chr1H	74042400	74043000
chr1H	74340200	74340600
chr1H	74395600	74396000
chr1H	74436800	74437200
chr1H	74587000	74587800
chr1H	74591600	74592200
chr1H	74626000	74626400
chr1H	74627800	74628200
chr1H	74734200	74734600
chr1H	74797600	74797800
chr1H	74801400	74801800
chr1H	74969800	74971000
chr1H	75195600	75196400
chr1H	75198000	75198400
chr1H	75200200	75200600
chr1H	75273800	75274400
chr1H	75398400	75398800
chr1H	75457400	75457600
chr1H	75460600	75461600
chr1H	75580400	75581200
chr1H	75582600	75582800
chr1H	75612000	75613000
chr1H	75889000	75889400
chr1H	75976400	75976800
chr1H	76313200	76313800
chr1H	76383600	76384000
chr1H	76570000	76570800
chr1H	76577200	76578000
chr1H	76626800	76627600
chr1H	76642600	76643600
chr1H	76656400	76656600
chr1H	76828200	76828400
chr1H	76838400	76840000
chr1H	76951400	76952200
chr1H	77021400	77021800
chr1H	77024000	77024400
chr1H	77175000	77175800
chr1H	77195800	77196400
chr1H	77198200	77198600
chr1H	77490000	77490400
chr1H	77891400	77892200
chr1H	77914800	77915000
chr1H	77950800	77951200
chr1H	78035200	78036600
chr1H	78047800	78048200
chr1H	78075400	78075800
chr1H	78113800	78115000
chr1H	78130200	78130600
chr1H	78131400	78131800
chr1H	78133000	78133400
chr1H	78163400	78164600
chr1H	78340800	78342200
chr1H	78423600	78424800
chr1H	78463000	78463400
chr1H	78702400	78703400
chr1H	78704600	78705200
chr1H	78708600	78710400
chr1H	78712200	78712800
chr1H	78714000	78715000
chr1H	78718800	78719200
chr1H	78732400	78732600
chr1H	78754600	78755000
chr1H	78896200	78896800
chr1H	78898200	78898800
chr1H	78922200	78923800
chr1H	78930200	78930800
chr1H	79011000	79011400
chr1H	79064800	79065200
chr1H	79269400	79270600
chr1H	79273400	79273600
chr1H	79455400	79455800
chr1H	79463000	79464200
chr1H	79603000	79604200
chr1H	79676000	79676400
chr1H	79682600	79685400
chr1H	79839800	79840000
chr1H	79843000	79843400
chr1H	79843600	79844200
chr1H	79845800	79846600
chr1H	79923400	79923800
chr1H	79987400	79987800
chr1H	80049000	80049400
chr1H	80155600	80156000
chr1H	80307800	80308200
chr1H	80340400	80341200
chr1H	80448200	80448800
chr1H	80461800	80462000
chr1H	80462800	80463000
chr1H	80612800	80613600
chr1H	80631800	80632400
chr1H	80906800	80907000
chr1H	81020400	81020800
chr1H	81023600	81023800
chr1H	81168400	81169000
chr1H	81169200	81170200
chr1H	81172200	81172600
chr1H	81192000	81196200
chr1H	81202800	81203200
chr1H	81285600	81286200
chr1H	81288200	81288600
chr1H	81336000	81338000
chr1H	81353000	81353600
chr1H	81357000	81357200
chr1H	81488000	81488200
chr1H	81892000	81892400
chr1H	82039800	82040800
chr1H	82062000	82062400
chr1H	82278200	82278600
chr1H	82281200	82282000
chr1H	82285800	82286600
chr1H	82307600	82308000
chr1H	82378800	82381000
chr1H	82385000	82385400
chr1H	82416400	82416800
chr1H	82556600	82557000
chr1H	82734600	82735200
chr1H	82767800	82768600
chr1H	82772600	82773000
chr1H	82773800	82774600
chr1H	82775600	82776000
chr1H	82799000	82799400
chr1H	82924400	82925600
chr1H	82946800	82947000
chr1H	83087000	83087200
chr1H	83111000	83111400
chr1H	83186200	83187000
chr1H	83228400	83229400
chr1H	83301600	83304400
chr1H	83354600	83356000
chr1H	83402200	83402600
chr1H	83467000	83467400
chr1H	83468000	83468400
chr1H	83687800	83688400
chr1H	83810200	83811000
chr1H	83820400	83822400
chr1H	84012800	84013200
chr1H	84219200	84219800
chr1H	84236200	84236400
chr1H	84436000	84436400
chr1H	84763200	84763600
chr1H	84891400	84893000
chr1H	84898600	84899000
chr1H	84906800	84907400
chr1H	84909000	84909200
chr1H	84919200	84919600
chr1H	84932800	84933600
chr1H	85072800	85073200
chr1H	85263800	85264200
chr1H	85286200	85286600
chr1H	85309600	85310000
chr1H	85315600	85316000
chr1H	85320600	85321000
chr1H	85321800	85322600
chr1H	85467600	85468400
chr1H	85699400	85700800
chr1H	85708800	85709200
chr1H	85778400	85778600
chr1H	85900200	85901000
chr1H	85906000	85906600
chr1H	85908600	85909200
chr1H	86104400	86104800
chr1H	86331600	86331800
chr1H	86357400	86357800
chr1H	86567600	86568000
chr1H	86655800	86656200
chr1H	86770200	86770400
chr1H	86803600	86804200
chr1H	86911600	86912000
chr1H	86948200	86948600
chr1H	86952600	86953000
chr1H	87348800	87349200
chr1H	87463800	87464800
chr1H	87466000	87466400
chr1H	87568400	87569200
chr1H	87616400	87616800
chr1H	87657400	87658200
chr1H	87688600	87689000
chr1H	87841800	87842400
chr1H	87844400	87844800
chr1H	87846000	87846400
chr1H	87871000	87871200
chr1H	87872400	87872600
chr1H	87873600	87874200
chr1H	88084200	88084600
chr1H	88297800	88298800
chr1H	88304600	88305200
chr1H	88426600	88428000
chr1H	88466000	88466400
chr1H	88483000	88483400
chr1H	88500800	88501400
chr1H	88589000	88590200
chr1H	88719600	88720000
chr1H	88871800	88873200
chr1H	88976600	88977200
chr1H	89071200	89071800
chr1H	89210600	89212000
chr1H	89244400	89244800
chr1H	89255600	89256200
chr1H	89296400	89296800
chr1H	89338200	89338600
chr1H	89339200	89339400
chr1H	89520800	89522000
chr1H	89650400	89651200
chr1H	89761400	89762000
chr1H	89839000	89839400
chr1H	89935000	89935400
chr1H	90039000	90040200
chr1H	90174800	90175200
chr1H	90223200	90225200
chr1H	90268600	90269200
chr1H	90271000	90271200
chr1H	90325600	90326200
chr1H	90430400	90430800
chr1H	90924200	90924800
chr1H	90927200	90928200
chr1H	91258600	91259000
chr1H	91261400	91262400
chr1H	91451600	91452200
chr1H	91474200	91474600
chr1H	91541800	91542200
chr1H	91678600	91679000
chr1H	91732600	91733000
chr1H	91900600	91902000
chr1H	91933600	91934200
chr1H	92073600	92074000
chr1H	92096800	92097200
chr1H	92129200	92129800
chr1H	92282800	92283200
chr1H	92550200	92550600
chr1H	92640600	92641000
chr1H	92641800	92642600
chr1H	92878200	92879000
chr1H	92928200	92928600
chr1H	92931200	92932000
chr1H	92935800	92936200
chr1H	93193000	93194200
chr1H	93467200	93467800
chr1H	93500400	93500800
chr1H	93706600	93708200
chr1H	93938200	93938600
chr1H	94007000	94007200
chr1H	94008400	94008800
chr1H	94202800	94203200
chr1H	94208800	94209400
chr1H	94486000	94486200
chr1H	94505200	94505600
chr1H	94672800	94673000
chr1H	94674200	94674600
chr1H	94901000	94901400
chr1H	94946200	94947200
chr1H	94948800	94949200
chr1H	94981200	94981600
chr1H	95023600	95024000
chr1H	95027400	95028200
chr1H	95030000	95030400
chr1H	95031800	95033600
chr1H	95068000	95068800
chr1H	95363000	95363400
chr1H	95392800	95393200
chr1H	95610200	95611200
chr1H	95613800	95614800
chr1H	95886600	95886800
chr1H	95887800	95888400
chr1H	95917400	95918000
chr1H	95992400	95992800
chr1H	95997200	95997800
chr1H	96561200	96561400
chr1H	96684800	96685200
chr1H	96925400	96925800
chr1H	96935800	96936400
chr1H	96954800	96955600
chr1H	97108800	97109200
chr1H	97126800	97127200
chr1H	97263200	97263400
chr1H	97265200	97265800
chr1H	97286000	97286400
chr1H	97302000	97302200
chr1H	97406000	97406400
chr1H	97668800	97669200
chr1H	97726200	97728200
chr1H	97970400	97970800
chr1H	97976800	97978000
chr1H	98037600	98037800
chr1H	98144800	98145200
chr1H	98188200	98188800
chr1H	98196400	98197200
chr1H	98800000	98801000
chr1H	98802200	98803400
chr1H	98806400	98807400
chr1H	98826600	98827200
chr1H	98947600	98948400
chr1H	99057000	99057800
chr1H	99179800	99180200
chr1H	99428200	99429000
chr1H	99450800	99451000
chr1H	99640600	99640800
chr1H	99675800	99676200
chr1H	99686000	99686800
chr1H	99869400	99870000
chr1H	99936000	99936400
chr1H	99976000	99976400
chr1H	99978200	99978600
chr1H	100190000	100190400
chr1H	100305000	100305400
chr1H	100325600	100326800
chr1H	100424800	100425200
chr1H	100500200	100500600
chr1H	100550600	100551000
chr1H	100838800	100839400
chr1H	100922800	100923200
chr1H	100949200	100949400
chr1H	100983600	100983800
chr1H	101025200	101025400
chr1H	101061000	101061600
chr1H	101085000	101085400
chr1H	101228600	101229000
chr1H	101234200	101234600
chr1H	101235800	101236200
chr1H	101425200	101425600
chr1H	101426400	101427000
chr1H	101515000	101515800
chr1H	101569400	101570000
chr1H	101753600	101754000
chr1H	101783800	101784400
chr1H	101792800	101793600
chr1H	101864400	101864600
chr1H	101875600	101876000
chr1H	101876600	101876800
chr1H	101879200	101880600
chr1H	102085600	102086000
chr1H	102089600	102089800
chr1H	102189400	102190400
chr1H	102203400	102203800
chr1H	102205800	102206200
chr1H	102456200	102456600
chr1H	102507400	102508000
chr1H	102702800	102703200
chr1H	102747600	102748000
chr1H	102966000	102966400
chr1H	103055800	103056000
chr1H	103135200	103135600
chr1H	103171800	103172200
chr1H	103242600	103243000
chr1H	103412600	103413000
chr1H	103448800	103449200
chr1H	103566400	103567000
chr1H	103597000	103597400
chr1H	103634000	103634200
chr1H	103635600	103636800
chr1H	103830600	103831000
chr1H	104074800	104075200
chr1H	104125800	104126600
chr1H	104128000	104128400
chr1H	104148600	104149000
chr1H	104276000	104276800
chr1H	104277400	104278400
chr1H	104437000	104437800
chr1H	104442000	104443200
chr1H	105590600	105591200
chr1H	105594200	105594600
chr1H	105597800	105598200
chr1H	105748200	105748600
chr1H	105796200	105796600
chr1H	105839400	105841000
chr1H	105920200	105921200
chr1H	105978800	105979400
chr1H	106009000	106010000
chr1H	106014600	106015000
chr1H	106371600	106372200
chr1H	106892200	106893200
chr1H	107049200	107050400
chr1H	107054400	107054600
chr1H	107082800	107083200
chr1H	107179200	107179600
chr1H	107600200	107600600
chr1H	107767600	107768000
chr1H	107949400	107950200
chr1H	108073600	108075200
chr1H	108081400	108082400
chr1H	108195600	108197400
chr1H	108261600	108262000
chr1H	108312200	108313200
chr1H	108329800	108330200
chr1H	108366800	108367200
chr1H	108374600	108375000
chr1H	108506000	108506800
chr1H	108522000	108522600
chr1H	108558200	108558600
chr1H	108681200	108683600
chr1H	108686000	108686400
chr1H	108736800	108737400
chr1H	109015200	109016000
chr1H	109017400	109019000
chr1H	109019800	109020800
chr1H	109023000	109023600
chr1H	109025800	109026400
chr1H	109345400	109345800
chr1H	109372600	109373000
chr1H	109374000	109374600
chr1H	109392800	109393200
chr1H	109535000	109535400
chr1H	109643400	109643800
chr1H	109687800	109688400
chr1H	109845400	109848400
chr1H	109852000	109853200
chr1H	110051600	110052400
chr1H	110308200	110309000
chr1H	110497800	110498200
chr1H	110522600	110522800
chr1H	110550400	110550600
chr1H	110689800	110690200
chr1H	110723800	110724200
chr1H	111062600	111063000
chr1H	111168800	111169000
chr1H	111174400	111175000
chr1H	111177800	111179600
chr1H	111185200	111185800
chr1H	111342200	111342400
chr1H	111420000	111421400
chr1H	111533400	111533800
chr1H	111632000	111632600
chr1H	111707200	111707600
chr1H	111776200	111776600
chr1H	111974600	111975200
chr1H	111989200	111990000
chr1H	112002600	112002800
chr1H	112565000	112565200
chr1H	112589600	112590600
chr1H	112822600	112823000
chr1H	112882000	112882400
chr1H	113216000	113216400
chr1H	113438000	113438200
chr1H	113491400	113492000
chr1H	113931200	113931400
chr1H	114063200	114063800
chr1H	114101200	114101600
chr1H	114248800	114250200
chr1H	114377600	114378600
chr1H	114380600	114381600
chr1H	114390000	114390800
chr1H	114500800	114501200
chr1H	114503400	114504600
chr1H	114506400	114507000
chr1H	114526800	114527000
chr1H	114773600	114774000
chr1H	114826000	114826200
chr1H	114924000	114924400
chr1H	114938600	114939000
chr1H	114963000	114964800
chr1H	115121600	115122000
chr1H	115123200	115123600
chr1H	115152200	115152600
chr1H	115241000	115241400
chr1H	115635200	115635800
chr1H	115704600	115705000
chr1H	115739200	115739600
chr1H	115823200	115823400
chr1H	115987800	115988200
chr1H	116080200	116080600
chr1H	116223000	116223400
chr1H	116323000	116324200
chr1H	116325400	116326000
chr1H	116332000	116333600
chr1H	116402800	116404000
chr1H	116423400	116424000
chr1H	116540400	116541200
chr1H	116542200	116542400
chr1H	116769800	116770200
chr1H	116837200	116837800
chr1H	116845800	116846000
chr1H	117101400	117102000
chr1H	117103200	117103600
chr1H	117242200	117242800
chr1H	117514400	117514800
chr1H	117728000	117728400
chr1H	117768400	117768800
chr1H	117821200	117822200
chr1H	117998800	118000200
chr1H	118051600	118052000
chr1H	118127800	118128600
chr1H	118147400	118147800
chr1H	118315600	118315800
chr1H	118567200	118568200
chr1H	118616000	118616400
chr1H	118695800	118696200
chr1H	118759000	118759200
chr1H	118763000	118765600
chr1H	119092200	119092800
chr1H	119094000	119095200
chr1H	119122800	119123200
chr1H	119135000	119135800
chr1H	119228400	119229000
chr1H	119454200	119454400
chr1H	119546200	119546600
chr1H	119661000	119662200
chr1H	119686000	119687600
chr1H	119832200	119832600
chr1H	119944400	119945000
chr1H	120291200	120292200
chr1H	120328400	120328800
chr1H	120356600	120357000
chr1H	120437400	120438000
chr1H	120597200	120597400
chr1H	120652200	120653400
chr1H	120712600	120713400
chr1H	120798200	120799600
chr1H	120803000	120803400
chr1H	121153000	121153400
chr1H	121164400	121164800
chr1H	121232000	121232400
chr1H	121234600	121235000
chr1H	121240200	121240600
chr1H	121428800	121429200
chr1H	121579600	121580000
chr1H	121584400	121585200
chr1H	121701400	121701800
chr1H	121838000	121838400
chr1H	121843600	121844400
chr1H	121862000	121862600
chr1H	121899200	121900400
chr1H	121902200	121903200
chr1H	121904000	121905400
chr1H	121908400	121909600
chr1H	121911400	121911600
chr1H	122151400	122152200
chr1H	122155200	122155800
chr1H	122379400	122379800
chr1H	122467800	122468200
chr1H	122517800	122518400
chr1H	122521600	122522200
chr1H	122523200	122523400
chr1H	122689000	122689400
chr1H	122852600	122853400
chr1H	122864200	122864600
chr1H	122986000	122986600
chr1H	123044200	123045200
chr1H	123191400	123191800
chr1H	123231800	123232200
chr1H	123537000	123537600
chr1H	123538400	123538800
chr1H	124005600	124006000
chr1H	124033200	124036400
chr1H	124283200	124283400
chr1H	124304000	124305000
chr1H	124331600	124332000
chr1H	124380200	124381400
chr1H	124408600	124409200
chr1H	124495200	124495600
chr1H	124609200	124609600
chr1H	124682800	124683200
chr1H	124721400	124721800
chr1H	124729400	124729800
chr1H	124869400	124870600
chr1H	125134200	125134600
chr1H	125139600	125140000
chr1H	125616800	125617400
chr1H	125619400	125619800
chr1H	126052000	126052800
chr1H	126243600	126244400
chr1H	126246400	126247400
chr1H	126278000	126278600
chr1H	126366600	126367000
chr1H	126391000	126391400
chr1H	126651400	126651800
chr1H	126745600	126747000
chr1H	126965600	126966200
chr1H	127116600	127117600
chr1H	127383000	127383400
chr1H	127506200	127507400
chr1H	127510800	127512200
chr1H	127597400	127598000
chr1H	127800600	127802600
chr1H	127859400	127860600
chr1H	127923000	127923400
chr1H	127927800	127928200
chr1H	128125800	128126400
chr1H	128134000	128136200
chr1H	128230000	128230400
chr1H	128294400	128294800
chr1H	128362000	128362400
chr1H	128385600	128385800
chr1H	128490600	128491400
chr1H	128553800	128554200
chr1H	128555400	128555800
chr1H	128608400	128608800
chr1H	128756600	128757000
chr1H	128854200	128854600
chr1H	128862000	128862400
chr1H	128927200	128927800
chr1H	129037800	129039000
chr1H	129179200	129180600
chr1H	129343400	129344600
chr1H	129460800	129461200
chr1H	129593400	129594400
chr1H	129851000	129851600
chr1H	129872000	129873000
chr1H	129919200	129920600
chr1H	130125800	130126000
chr1H	130299200	130300000
chr1H	130508600	130509000
chr1H	130510200	130510600
chr1H	130551400	130551600
chr1H	130559200	130560200
chr1H	130963200	130963800
chr1H	131005800	131006200
chr1H	131021800	131022200
chr1H	131024800	131025000
chr1H	131137600	131138600
chr1H	131635600	131636200
chr1H	131679200	131679600
chr1H	131706200	131706600
chr1H	131899000	131899400
chr1H	132313600	132313800
chr1H	132486000	132486200
chr1H	132580000	132580400
chr1H	132582000	132582800
chr1H	132585000	132586800
chr1H	132591200	132591600
chr1H	132592600	132593400
chr1H	132783400	132784000
chr1H	132805000	132805400
chr1H	133205400	133206000
chr1H	133284200	133284600
chr1H	133521000	133521200
chr1H	133525200	133525600
chr1H	133582200	133583000
chr1H	133602000	133602600
chr1H	133606000	133606400
chr1H	133625800	133627000
chr1H	133641400	133641600
chr1H	134048000	134048400
chr1H	134297200	134297400
chr1H	134416200	134416800
chr1H	134423000	134423200
chr1H	134427200	134428200
chr1H	134511600	134512000
chr1H	134603600	134604000
chr1H	134605000	134605600
chr1H	135155600	135155800
chr1H	135157200	135157400
chr1H	135257200	135257600
chr1H	135397200	135397600
chr1H	135573200	135573800
chr1H	135694200	135694400
chr1H	135778400	135778800
chr1H	136022800	136023200
chr1H	136030400	136030800
chr1H	136249000	136249800
chr1H	136289000	136289800
chr1H	136416000	136416400
chr1H	136438800	136439400
chr1H	136448000	136449000
chr1H	136688200	136688600
chr1H	136690600	136691000
chr1H	136774000	136774400
chr1H	136775400	136776600
chr1H	137104400	137104800
chr1H	137350800	137351800
chr1H	137366000	137366200
chr1H	137581400	137582800
chr1H	138266400	138268600
chr1H	138552800	138553200
chr1H	138572600	138573000
chr1H	138607000	138608000
chr1H	138703400	138703600
chr1H	138787400	138788000
chr1H	139121000	139121200
chr1H	139124200	139124400
chr1H	139159200	139159600
chr1H	139162200	139162600
chr1H	139163800	139164200
chr1H	139745800	139746400
chr1H	139801400	139803600
chr1H	139859800	139860800
chr1H	140017200	140017600
chr1H	140082200	140084000
chr1H	140090600	140090800
chr1H	140103400	140105000
chr1H	140115200	140115600
chr1H	140119800	140120400
chr1H	140485200	140485600
chr1H	140509000	140509400
chr1H	140563400	140563800
chr1H	140832000	140832400
chr1H	141273600	141274000
chr1H	141288000	141288400
chr1H	141575400	141576000
chr1H	141577000	141577600
chr1H	141586000	141586200
chr1H	141744000	141744400
chr1H	142026600	142027000
chr1H	142821200	142822200
chr1H	142823000	142823400
chr1H	142841400	142841800
chr1H	142980800	142981400
chr1H	143473400	143473800
chr1H	143536800	143538400
chr1H	143662600	143663000
[truncated: 61,311 more rows]
