# Supplementary material for: Epigenome and interactome profiling uncovers principles of distal regulation in the barley genome
Source: Cell Genom. 2025 Oct 10;6(1):101037. doi: 10.1016/j.xgen.2025.101037 (PMC12926201; doi:10.1016/j.xgen.2025.101037)
Supplement: Table S3. Coordinates of robust cCREs in the MorexV3 genome across four developmental stages, related to Figure 2B [file mmc3.xlsx]

## Sheet: 8DAP
Table S3. Coordinates of robust cCREs in MorexV3 genome across four developmental stages (related to Figure 2B) - 8DAP embryo
chr1H	447548	448767
chr1H	1611014	1611847
chr1H	5046893	5049190
chr1H	5094539	5094870
chr1H	6872104	6873876
chr1H	9109559	9109936
chr1H	9293069	9295050
chr1H	10197433	10197602
chr1H	12810422	12810934
chr1H	15487859	15488844
chr1H	15719349	15720470
chr1H	21001120	21002216
chr1H	21386135	21387165
chr1H	27066821	27067071
chr1H	36412017	36412577
chr1H	37728873	37729675
chr1H	38502213	38502805
chr1H	40919410	40919950
chr1H	41426737	41428139
chr1H	41806523	41807020
chr1H	46195237	46196231
chr1H	46196419	46196801
chr1H	47438441	47438710
chr1H	47744105	47746594
chr1H	50000520	50001212
chr1H	50599237	50599783
chr1H	53359071	53360206
chr1H	56654065	56654931
chr1H	56946408	56947201
chr1H	57478587	57479284
chr1H	57480182	57483070
chr1H	57484816	57485811
chr1H	60840635	60841608
chr1H	61443479	61444563
chr1H	70294118	70295651
chr1H	72576900	72577652
chr1H	73053102	73054117
chr1H	76642818	76643537
chr1H	83303430	83304061
chr1H	83820713	83822184
chr1H	106008950	106009385
chr1H	108682279	108683162
chr1H	109020242	109020638
chr1H	109852805	109853815
chr1H	116322817	116323465
chr1H	116403325	116403547
chr1H	119661133	119661921
chr1H	124035306	124035707
chr1H	126051547	126052106
chr1H	140103547	140104776
chr1H	145996862	145997362
chr1H	146387300	146388192
chr1H	149481332	149482527
chr1H	149756953	149758171
chr1H	152703349	152704032
chr1H	153009055	153010368
chr1H	154394524	154394987
chr1H	156366780	156367028
chr1H	157008065	157008974
chr1H	162268371	162270556
chr1H	162317591	162318495
chr1H	163102607	163103428
chr1H	164010842	164012132
chr1H	164508562	164509786
chr1H	164517526	164518626
chr1H	176920667	176921757
chr1H	178785259	178786291
chr1H	183252689	183253565
chr1H	184488436	184489359
chr1H	188122694	188123146
chr1H	189650390	189651064
chr1H	189785534	189786594
chr1H	191141140	191142121
chr1H	192894139	192894998
chr1H	193664032	193664895
chr1H	194444140	194445006
chr1H	201618253	201619317
chr1H	211172968	211174287
chr1H	211779148	211779813
chr1H	212817666	212818902
chr1H	213057971	213058963
chr1H	215334457	215334679
chr1H	222251345	222252526
chr1H	222492275	222493368
chr1H	223370555	223371690
chr1H	223385974	223387080
chr1H	226125483	226126400
chr1H	226765339	226765891
chr1H	226793233	226793835
chr1H	229160022	229161316
chr1H	231459409	231460256
chr1H	232433668	232433826
chr1H	237174159	237175052
chr1H	238152857	238153622
chr1H	238549200	238549413
chr1H	239591234	239591925
chr1H	240020329	240022265
chr1H	244785058	244785996
chr1H	246660160	246661262
chr1H	253212756	253213587
chr1H	255723882	255724667
chr1H	257586571	257587646
chr1H	262955893	262956251
chr1H	263033391	263034380
chr1H	265668511	265669640
chr1H	274330268	274330917
chr1H	276077990	276078305
chr1H	277847781	277848092
chr1H	282329647	282330755
chr1H	283262404	283262780
chr1H	288002395	288003260
chr1H	288077225	288078403
chr1H	293972974	293973813
chr1H	298972378	298973765
chr1H	302049605	302050712
chr1H	302516436	302518383
chr1H	303569113	303569692
chr1H	310240341	310240524
chr1H	310748213	310748531
chr1H	311852856	311854270
chr1H	312247631	312249326
chr1H	312346666	312347766
chr1H	314853379	314854135
chr1H	322758712	322759564
chr1H	323408028	323409176
chr1H	325499751	325500544
chr1H	325750030	325750213
chr1H	326664633	326665799
chr1H	328882730	328884302
chr1H	329582208	329582934
chr1H	330226280	330227024
chr1H	331668710	331670137
chr1H	332800995	332801969
chr1H	335980040	335980577
chr1H	336240589	336242890
chr1H	337926224	337927458
chr1H	342391095	342393528
chr1H	342461983	342465244
chr1H	342483150	342484029
chr1H	344159351	344160354
chr1H	344395111	344395724
chr1H	344756779	344756977
chr1H	344869397	344869724
chr1H	355034830	355036542
chr1H	357173410	357174546
chr1H	358320632	358323398
chr1H	361128891	361130818
chr1H	364582934	364583956
chr1H	364799817	364801055
chr1H	366810330	366811123
chr1H	367008997	367011014
chr1H	367761786	367762658
chr1H	368207757	368208309
chr1H	368853937	368854977
chr1H	370609518	370610324
chr1H	381127719	381127906
chr1H	383386792	383387854
chr1H	383499677	383499877
chr1H	387622178	387622474
chr1H	389089272	389091365
chr1H	394566699	394568834
chr1H	394608230	394608746
chr1H	394918912	394919669
chr1H	394928422	394929404
chr1H	397148820	397149340
chr1H	399641629	399642629
chr1H	405042048	405042312
chr1H	407948529	407950011
chr1H	410629348	410629596
chr1H	413579716	413579912
chr1H	414860777	414861897
chr1H	414864372	414864936
chr1H	417741219	417742444
chr1H	418554650	418555426
chr1H	418616894	418618478
chr1H	418904392	418905403
chr1H	419721234	419721783
chr1H	421635421	421636601
chr1H	424960658	424961640
chr1H	425685854	425687784
chr1H	425808904	425809607
chr1H	426288874	426290209
chr1H	426294006	426295220
chr1H	428347985	428348827
chr1H	428497352	428500539
chr1H	429146459	429148573
chr1H	429444049	429444563
chr1H	429600786	429602760
chr1H	432445686	432446185
chr1H	433044070	433045777
chr1H	433754336	433756838
chr1H	434131463	434132411
chr1H	434745571	434746624
chr1H	435167028	435167396
chr1H	437571253	437572457
chr1H	440379205	440380344
chr1H	444179596	444181021
chr1H	444184869	444186071
chr1H	444591290	444593667
chr1H	444617072	444617259
chr1H	445347962	445348683
chr1H	445903609	445903848
chr1H	446516622	446516981
chr1H	447232266	447232486
chr1H	447386631	447386942
chr1H	448090145	448090366
chr1H	448687876	448688475
chr1H	449506333	449507208
chr1H	450533554	450535346
chr1H	455585733	455587295
chr1H	456693338	456693913
chr1H	459055913	459056797
chr1H	459323816	459324222
chr1H	464635961	464637148
chr1H	465083306	465084171
chr1H	465667487	465668682
chr1H	465792825	465795856
chr1H	466825918	466828226
chr1H	467033871	467035575
chr1H	468148255	468148793
chr1H	468212034	468213160
chr1H	473407919	473409404
chr1H	473621247	473624141
chr1H	473629169	473629408
chr1H	473799339	473800034
chr1H	476108846	476110689
chr1H	476665499	476665849
chr1H	477397939	477398929
chr1H	477436680	477437465
chr1H	477438820	477440178
chr1H	477671311	477673822
chr1H	477761955	477762148
chr1H	478182162	478182725
chr1H	479409693	479411405
chr1H	479533414	479534842
chr1H	479572091	479573538
chr1H	479587774	479589205
chr1H	480117775	480118346
chr1H	484170498	484172569
chr1H	485472242	485473345
chr1H	485782405	485782659
chr1H	486672142	486673688
chr1H	487227453	487228268
chr1H	488607716	488608711
chr1H	489642641	489643510
chr1H	489668927	489669557
chr1H	489903019	489903311
chr1H	490133193	490134388
chr1H	490174816	490175385
chr1H	490912027	490913454
chr1H	491044642	491045050
chr1H	491781507	491782452
chr1H	491901554	491902092
chr1H	493426324	493426950
chr1H	493745077	493745648
chr1H	496550583	496550954
chr1H	497830224	497830852
chr1H	499671653	499672300
chr1H	499683387	499684630
chr1H	499691259	499692006
chr1H	499862051	499865641
chr1H	500268246	500269600
chr1H	500418266	500419095
chr1H	500826855	500828936
chr1H	501496101	501496780
chr1H	501582782	501584001
chr1H	502518121	502518687
chr1H	505309441	505309689
chr1H	506757725	506758571
chr1H	506770882	506771817
chr1H	508315270	508316046
chr1H	509597509	509598941
chr1H	511063624	511064677
chr1H	511584473	511586457
chr1H	512898650	512899017
chr1H	513848431	513849293
chr1H	514839310	514840184
chr2H	1194684	1194891
chr2H	3542326	3543282
chr2H	4230035	4231372
chr2H	4310333	4310719
chr2H	5339898	5340525
chr2H	5341651	5342298
chr2H	5494271	5495612
chr2H	8976779	8978264
chr2H	8992806	8993577
chr2H	11413755	11414976
chr2H	11585000	11585928
chr2H	12240467	12242739
chr2H	12634297	12634831
chr2H	13313530	13313780
chr2H	13341622	13342011
chr2H	14063176	14063644
chr2H	15371216	15373179
chr2H	19896635	19897490
chr2H	22213113	22214033
chr2H	22228171	22229209
chr2H	22266071	22268461
chr2H	24794776	24795688
chr2H	24796418	24797884
chr2H	25815931	25816201
chr2H	25816972	25817555
chr2H	26203146	26203665
chr2H	27411795	27413239
chr2H	28210757	28211781
chr2H	29342883	29343424
chr2H	30910028	30912018
chr2H	31792201	31794097
chr2H	32593983	32594443
chr2H	32944308	32947221
chr2H	33151288	33151948
chr2H	33164320	33164887
chr2H	34152969	34153793
chr2H	34233092	34233557
chr2H	34573887	34574959
chr2H	34865051	34865595
chr2H	34882274	34884288
chr2H	34887071	34887559
chr2H	35254188	35255359
chr2H	36482805	36484587
chr2H	36966343	36967469
chr2H	38561527	38563187
chr2H	40083415	40084588
chr2H	40547253	40547659
chr2H	40774193	40774834
chr2H	41778522	41780226
chr2H	42747423	42748406
chr2H	43322592	43324858
chr2H	43629283	43630323
chr2H	44038095	44038297
chr2H	44820534	44822382
chr2H	45338609	45340663
chr2H	45535514	45535935
chr2H	45539711	45540645
chr2H	47932381	47933671
chr2H	48757726	48758467
chr2H	48993897	48994429
chr2H	49398615	49399422
chr2H	50493769	50493960
chr2H	52286212	52286452
chr2H	53311375	53312287
chr2H	54527176	54528581
chr2H	55144004	55144427
chr2H	55223328	55223616
chr2H	55907148	55908090
chr2H	55917541	55919303
chr2H	55931496	55932260
chr2H	56477609	56479477
chr2H	56525167	56526825
chr2H	56534869	56536011
chr2H	56558718	56560764
chr2H	61624880	61625120
chr2H	61647474	61647804
chr2H	65775122	65778078
chr2H	65867015	65867530
chr2H	67389769	67390337
chr2H	74173368	74173584
chr2H	76406072	76407772
chr2H	78668275	78668460
chr2H	78909297	78909768
chr2H	79543634	79544770
chr2H	79557258	79559232
chr2H	79852246	79853052
chr2H	81766849	81767873
chr2H	81939126	81940981
chr2H	85493391	85494909
chr2H	86729141	86730525
chr2H	87507243	87508731
chr2H	87509321	87510810
chr2H	90947043	90947337
chr2H	93364315	93366448
chr2H	93367181	93367474
chr2H	95080380	95081397
chr2H	96258871	96259113
chr2H	97224924	97226345
chr2H	98408559	98409076
chr2H	102023551	102025034
chr2H	102065113	102065588
chr2H	102102632	102103204
chr2H	107059853	107060210
chr2H	108611342	108613048
chr2H	109304285	109304758
chr2H	109386218	109387073
chr2H	110211046	110212511
chr2H	110333614	110335037
chr2H	112390567	112391308
chr2H	116445644	116446560
chr2H	117606685	117607358
chr2H	118757265	118757486
chr2H	118825553	118827378
chr2H	120733856	120734743
chr2H	121296470	121297393
chr2H	122387827	122388267
chr2H	123094224	123095359
chr2H	124078030	124079752
chr2H	126351692	126352715
chr2H	127009617	127012856
chr2H	128598401	128601412
chr2H	131190851	131192076
chr2H	131404468	131405517
chr2H	139774186	139776703
chr2H	147011263	147012030
chr2H	147361677	147363048
chr2H	147528070	147529664
chr2H	150710411	150710825
chr2H	153118096	153119024
chr2H	154104770	154106333
chr2H	157458126	157458961
chr2H	158619343	158619770
chr2H	159124138	159124687
chr2H	161356452	161357931
chr2H	167009343	167011117
chr2H	167570593	167571700
chr2H	169487545	169488063
chr2H	178115638	178116941
chr2H	179180229	179180988
chr2H	181816074	181817437
chr2H	181818773	181819932
chr2H	182083586	182084807
chr2H	186020034	186020847
chr2H	186564069	186564576
chr2H	186721109	186723715
chr2H	187161083	187161948
chr2H	188187466	188188543
chr2H	190220101	190221168
chr2H	190253559	190254238
chr2H	203276518	203277924
chr2H	204408023	204408610
chr2H	206189839	206191448
chr2H	207524180	207524744
chr2H	207715884	207716833
chr2H	208276073	208276624
chr2H	209190852	209191923
chr2H	219261818	219262314
chr2H	221497328	221498352
chr2H	226021288	226022899
chr2H	228679014	228679780
chr2H	228964055	228964867
chr2H	232112297	232113361
chr2H	233413287	233414627
chr2H	234184194	234184686
chr2H	234516080	234516707
chr2H	237397917	237398878
chr2H	238189698	238190181
chr2H	238378892	238379711
chr2H	239226148	239226789
chr2H	240296385	240297272
chr2H	249269220	249271201
chr2H	249609149	249609905
chr2H	249931761	249932655
chr2H	253289384	253289788
chr2H	259168639	259169696
chr2H	259628519	259629310
chr2H	260746111	260746535
chr2H	261288563	261288987
chr2H	265900637	265901854
chr2H	266785666	266787111
chr2H	267071541	267073711
chr2H	267278283	267279353
chr2H	267915139	267915877
chr2H	268393453	268394088
chr2H	268394161	268394449
chr2H	269406882	269407744
chr2H	269413203	269414138
chr2H	269663839	269664273
chr2H	271963208	271963397
chr2H	272523377	272523960
chr2H	273810294	273811045
chr2H	273833568	273834448
chr2H	275528228	275529179
chr2H	282534559	282535228
chr2H	285549315	285550314
chr2H	288028766	288030245
chr2H	288286790	288287663
chr2H	288695201	288696235
chr2H	293181766	293182673
chr2H	294873108	294873981
chr2H	299725460	299725941
chr2H	300234818	300235524
chr2H	300781755	300782556
chr2H	302426278	302427172
chr2H	304316029	304317567
chr2H	306318749	306319651
chr2H	308653463	308655440
chr2H	309697457	309698583
chr2H	310290947	310291448
chr2H	310319779	310321533
chr2H	310532446	310533254
chr2H	316838486	316839509
chr2H	316844759	316845821
chr2H	318230224	318231092
chr2H	319413309	319415943
chr2H	319471790	319472701
chr2H	319788533	319789269
chr2H	321618482	321619526
chr2H	322052973	322053732
chr2H	327312692	327313268
chr2H	327387264	327388573
chr2H	328684618	328685744
chr2H	330337372	330337974
chr2H	331311161	331312763
chr2H	334594707	334595656
chr2H	335484687	335485416
chr2H	336071081	336071896
chr2H	336098929	336099432
chr2H	336313118	336314164
chr2H	339930118	339930305
chr2H	340277292	340277997
chr2H	347746498	347747351
chr2H	347863005	347863871
chr2H	349625269	349626568
chr2H	349634679	349635667
chr2H	356989855	356990429
chr2H	357206280	357207085
chr2H	357588054	357589435
chr2H	358746964	358747683
chr2H	359107001	359107995
chr2H	361980490	361981813
chr2H	362820815	362822545
chr2H	369366916	369368043
chr2H	375069410	375070277
chr2H	378028848	378029125
chr2H	380490742	380491191
chr2H	381616670	381618994
chr2H	381885885	381886575
chr2H	382718833	382719508
chr2H	383609874	383611096
chr2H	385324657	385324833
chr2H	385641461	385641720
chr2H	391743818	391744889
chr2H	394655053	394656534
chr2H	396059780	396060119
chr2H	397782276	397783545
chr2H	397875387	397875826
chr2H	400166387	400168281
chr2H	400608746	400610091
chr2H	402548508	402549174
chr2H	403160145	403162690
chr2H	403365930	403366818
chr2H	405080938	405081716
chr2H	414631472	414632483
chr2H	415592141	415593691
chr2H	424970397	424970989
chr2H	425420697	425421116
chr2H	428976329	428977108
chr2H	430003324	430004939
chr2H	430011431	430011865
chr2H	430141165	430141376
chr2H	431100233	431100592
chr2H	431106160	431107051
chr2H	431591632	431592643
chr2H	433282715	433283218
chr2H	437414091	437414301
chr2H	440892141	440893201
chr2H	441486346	441486722
chr2H	445565382	445567011
chr2H	445764279	445765651
chr2H	449128231	449129292
chr2H	450241497	450244092
chr2H	450499700	450501234
chr2H	450597977	450599487
chr2H	451028789	451030227
chr2H	451292813	451294512
chr2H	451759744	451760373
chr2H	452110947	452112027
chr2H	454163763	454165289
chr2H	456185217	456185906
chr2H	460002324	460003595
chr2H	461235908	461237119
chr2H	465136645	465137219
chr2H	468897209	468897479
chr2H	470683348	470685502
chr2H	470699996	470700535
chr2H	470834854	470835141
chr2H	470836273	470837391
chr2H	470886505	470887143
chr2H	471271625	471273224
chr2H	471442507	471443461
chr2H	471635497	471638169
chr2H	474692854	474694155
chr2H	474712996	474713710
chr2H	476610302	476610974
chr2H	478578748	478579474
chr2H	480386332	480387187
chr2H	483114104	483114705
chr2H	487080825	487081069
chr2H	491654795	491655164
chr2H	493854672	493855587
chr2H	499073366	499074529
chr2H	503354260	503355126
chr2H	504850409	504851578
chr2H	505806055	505807102
chr2H	506607698	506608041
chr2H	508806825	508808843
chr2H	510166405	510169360
chr2H	512081174	512083382
chr2H	513900767	513901439
chr2H	516698757	516700090
chr2H	517464394	517465227
chr2H	519032818	519033578
chr2H	519975608	519977055
chr2H	520346035	520347802
chr2H	527184012	527185041
chr2H	530269790	530270358
chr2H	530276496	530278035
chr2H	532084970	532085156
chr2H	535156305	535157806
chr2H	537710561	537710892
chr2H	538755103	538756300
chr2H	539074318	539076834
chr2H	542690585	542690899
chr2H	542691624	542692396
chr2H	544534460	544536169
chr2H	544572775	544573378
chr2H	544984629	544985953
chr2H	545043092	545044012
chr2H	545526132	545526343
chr2H	546315116	546315562
chr2H	547101025	547103050
chr2H	547630955	547631567
chr2H	547633191	547634630
chr2H	548769370	548770205
chr2H	551065727	551066097
chr2H	551714904	551716900
chr2H	551716938	551717430
chr2H	551888437	551890479
chr2H	551949828	551950685
chr2H	554532360	554532861
chr2H	554702766	554704393
chr2H	555114897	555116793
chr2H	555609996	555610472
chr2H	558596341	558596618
chr2H	559378264	559379088
chr2H	559610055	559611290
chr2H	559725073	559726517
chr2H	560690090	560690621
chr2H	561795025	561797240
chr2H	562773460	562774514
chr2H	563930088	563931570
chr2H	564464526	564465792
chr2H	564493903	564495120
chr2H	566858960	566859941
chr2H	567088252	567088865
chr2H	569241208	569241811
chr2H	569314131	569314703
chr2H	569589825	569590908
chr2H	569924368	569926143
chr2H	570886541	570887268
chr2H	571242539	571243335
chr2H	571959769	571960531
chr2H	572680144	572680997
chr2H	572697911	572698577
chr2H	572832137	572832463
chr2H	573519988	573520652
chr2H	574283180	574283943
chr2H	574830313	574831931
chr2H	578113335	578114352
chr2H	578115097	578115418
chr2H	579201050	579203276
chr2H	580841226	580842686
chr2H	581233506	581234709
chr2H	581333998	581334950
chr2H	581577162	581577818
chr2H	582591981	582593298
chr2H	582633354	582633849
chr2H	582810767	582812227
chr2H	583083842	583085154
chr2H	583293753	583294056
chr2H	583298934	583299443
chr2H	584038479	584039926
chr2H	585061978	585064576
chr2H	585112051	585113431
chr2H	586088827	586089466
chr2H	586150223	586151721
chr2H	587459059	587460001
chr2H	587572609	587576709
chr2H	588483761	588485683
chr2H	588632942	588634990
chr2H	591439141	591441772
chr2H	596627853	596629197
chr2H	597597930	597598805
chr2H	598124113	598125047
chr2H	600033198	600035491
chr2H	600332692	600333493
chr2H	601398078	601399437
chr2H	602702216	602703059
chr2H	603242088	603244055
chr2H	603244877	603245089
chr2H	604239735	604240826
chr2H	604242600	604243718
chr2H	604433082	604434087
chr2H	605352672	605354348
chr2H	606028498	606029103
chr2H	606843325	606844250
chr2H	607186588	607188090
chr2H	607316640	607316794
chr2H	608600007	608600995
chr2H	611278683	611279701
chr2H	612196872	612198305
chr2H	612299271	612300159
chr2H	612301616	612303700
chr2H	612351560	612352322
chr2H	612804723	612805512
chr2H	612877478	612878508
chr2H	613244882	613246992
chr2H	613796662	613796947
chr2H	615594972	615597084
chr2H	615792345	615794199
chr2H	615897858	615898815
chr2H	615903217	615904375
chr2H	615974586	615975865
chr2H	616129143	616130307
chr2H	616716099	616717013
chr2H	616721160	616722094
chr2H	616944975	616945200
chr2H	617645059	617645979
chr2H	618081799	618084233
chr2H	618262081	618264299
chr2H	618350592	618351348
chr2H	620255252	620255728
chr2H	620269997	620270211
chr2H	620296676	620296907
chr2H	621904472	621905618
chr2H	622289118	622289460
chr2H	622291810	622292938
chr2H	622511475	622513430
chr2H	622642804	622644827
chr2H	623864047	623864719
chr2H	625234796	625237522
chr2H	626427326	626428859
chr2H	626466570	626468235
chr2H	626907638	626909558
chr2H	626958171	626959348
chr2H	628793912	628794257
chr2H	628886261	628886567
chr2H	631406438	631409518
chr2H	631466535	631468197
chr2H	631640623	631641270
chr2H	631663889	631664914
chr2H	633200684	633200862
chr2H	633434428	633436899
chr2H	633440279	633440861
chr2H	633446877	633447830
chr2H	633571769	633572606
chr2H	633700433	633701080
chr2H	633897295	633898894
chr2H	634663062	634664595
chr2H	635715494	635717427
chr2H	635905743	635908938
chr2H	635911394	635913049
chr2H	636003291	636004330
chr2H	637087006	637087963
chr2H	638160314	638162295
chr2H	639288111	639289162
chr2H	641777855	641779511
chr2H	641834427	641835077
chr2H	641839736	641841411
chr2H	641914188	641915134
chr2H	641940155	641941093
chr2H	645238819	645239035
chr2H	645318873	645319640
chr2H	645490794	645491919
chr2H	646383084	646383612
chr2H	647350345	647351970
chr2H	647444519	647445917
chr2H	648351695	648352577
chr2H	648417307	648418749
chr2H	649023495	649023669
chr2H	649257725	649258681
chr2H	650098353	650098741
chr2H	650941585	650943861
chr2H	651170939	651171257
chr2H	652343775	652344716
chr2H	652373391	652373991
chr2H	653402016	653403857
chr2H	654412138	654413181
chr2H	654580336	654582678
chr2H	654644482	654645427
chr2H	654650333	654650641
chr2H	654767161	654768292
chr2H	656171405	656172759
chr2H	656193206	656195302
chr2H	657085255	657088014
chr2H	657238318	657239485
chr2H	661083682	661084416
chr2H	661087779	661088850
chr2H	661251221	661251864
chr2H	661837524	661838422
chr3H	1634776	1635565
chr3H	2546602	2547782
chr3H	2562462	2564253
chr3H	2605384	2606949
chr3H	3312856	3313027
chr3H	5707464	5709353
chr3H	6118198	6118822
chr3H	6180086	6180833
chr3H	6199433	6200273
chr3H	6201495	6202111
chr3H	6210772	6211815
chr3H	6251214	6252342
chr3H	6506367	6507210
chr3H	6512527	6513110
chr3H	6514849	6516627
chr3H	6713267	6714330
chr3H	6753519	6754443
chr3H	6891182	6892593
chr3H	6900228	6900795
chr3H	7285451	7287495
chr3H	7428537	7429427
chr3H	7446378	7447219
chr3H	7642310	7643172
chr3H	7866644	7867441
chr3H	8897223	8898966
chr3H	10561493	10561998
chr3H	10686729	10687184
chr3H	11972636	11972897
chr3H	12004711	12006490
chr3H	12014077	12014560
chr3H	12375933	12376919
chr3H	13410666	13411337
chr3H	13451257	13451559
chr3H	13782978	13785098
chr3H	13984474	13985140
chr3H	13990077	13990679
chr3H	13992616	13993513
chr3H	13999742	14002883
chr3H	14007899	14009641
chr3H	14113601	14114708
chr3H	15794646	15796366
chr3H	17966392	17967048
chr3H	18327447	18328165
chr3H	18842972	18843416
chr3H	18908544	18909161
chr3H	19968314	19969608
chr3H	21810738	21811032
chr3H	22833574	22833787
chr3H	24628298	24628778
chr3H	24907028	24908511
chr3H	27435411	27436375
chr3H	29865693	29867334
chr3H	31764842	31766029
chr3H	36115379	36116102
chr3H	36127942	36129326
chr3H	36307711	36309342
chr3H	36451410	36452785
chr3H	38852564	38853152
chr3H	41095510	41097625
chr3H	42452163	42454034
chr3H	42475224	42475583
chr3H	43083806	43084476
chr3H	43618574	43620039
chr3H	45141345	45143894
chr3H	45292608	45295295
chr3H	45353393	45354644
chr3H	45425336	45427198
chr3H	46877322	46878462
chr3H	47657658	47658684
chr3H	49151877	49153671
chr3H	49410864	49412014
chr3H	55060548	55061251
chr3H	55831510	55831903
chr3H	56357239	56358795
chr3H	56438516	56440066
chr3H	56576773	56577480
chr3H	57070097	57070977
chr3H	57602895	57604654
chr3H	61516631	61518686
chr3H	65937010	65938371
chr3H	66016572	66017144
chr3H	66199598	66200495
chr3H	66623406	66624300
chr3H	68152964	68153776
chr3H	69245234	69246719
chr3H	70493235	70493600
chr3H	71725017	71725546
chr3H	71727316	71727818
chr3H	71728375	71730119
chr3H	73578985	73579481
chr3H	75570223	75570803
chr3H	75585263	75585540
chr3H	75586472	75587917
chr3H	76640960	76642051
chr3H	79990255	79992050
chr3H	86214033	86215124
chr3H	86884710	86886351
chr3H	87417778	87419521
chr3H	87931814	87934151
chr3H	89094572	89096203
chr3H	89097563	89098177
chr3H	89757554	89757991
chr3H	93386245	93387105
chr3H	95467105	95467954
chr3H	97591881	97593047
chr3H	97601457	97601812
chr3H	97904619	97905691
chr3H	104279566	104280370
chr3H	105890834	105892005
chr3H	105981564	105982985
chr3H	106056405	106057384
chr3H	108233765	108235222
chr3H	108239116	108241151
chr3H	110919080	110920362
chr3H	112790822	112791793
chr3H	114013893	114014891
chr3H	115335479	115336667
chr3H	116194465	116195366
chr3H	117501577	117502109
chr3H	117502831	117504570
chr3H	119490811	119491451
chr3H	120400931	120401691
chr3H	122846595	122847953
chr3H	123548037	123550101
chr3H	123559245	123560777
chr3H	123813773	123814149
chr3H	124248124	124250397
chr3H	124250676	124250894
chr3H	124520173	124521061
chr3H	124613855	124615015
chr3H	124618404	124619045
chr3H	128332456	128334219
chr3H	128655058	128655903
chr3H	129588834	129589623
chr3H	130145015	130146959
chr3H	130573290	130574498
chr3H	133321655	133322429
chr3H	134518577	134519223
chr3H	134943699	134944436
chr3H	136976935	136977665
chr3H	139676357	139677473
chr3H	140091232	140091675
chr3H	144291005	144291778
chr3H	145111783	145113951
chr3H	147427658	147428441
chr3H	148305783	148306446
chr3H	149230330	149231060
chr3H	153885372	153887195
chr3H	153897238	153898151
chr3H	154054919	154055307
chr3H	154114750	154117346
chr3H	155714684	155716190
chr3H	162202084	162202771
chr3H	166907966	166908520
chr3H	166971222	166971642
chr3H	170164645	170165612
chr3H	173375892	173376616
chr3H	174643407	174643674
chr3H	175974698	175975339
chr3H	179819242	179820489
chr3H	182382507	182383622
chr3H	187911446	187912063
chr3H	195534298	195537021
chr3H	196030962	196032172
chr3H	199550803	199552253
chr3H	203724055	203725043
chr3H	204692021	204692267
chr3H	204995111	204995914
chr3H	205474582	205476194
chr3H	206318006	206319153
chr3H	206610317	206611329
chr3H	209952325	209952864
chr3H	212496529	212497792
chr3H	214545791	214546312
chr3H	218379656	218381499
chr3H	221968280	221968603
chr3H	225677353	225677659
chr3H	225830237	225830930
chr3H	225927522	225928312
chr3H	225942303	225943343
chr3H	231832926	231834176
chr3H	233634941	233635671
chr3H	235039028	235039912
chr3H	236785521	236785818
chr3H	237203125	237204060
chr3H	237661969	237662343
chr3H	237804929	237806118
chr3H	243214899	243215712
chr3H	243405698	243406000
chr3H	245730913	245731640
chr3H	246708386	246709375
chr3H	250698273	250699392
chr3H	252036224	252037118
chr3H	253124847	253125749
chr3H	253995010	253995376
chr3H	256078833	256079670
chr3H	258076606	258076971
chr3H	259130908	259132079
chr3H	262186251	262187181
chr3H	263514700	263515550
chr3H	266966234	266967159
chr3H	267014921	267015723
chr3H	272786250	272786949
chr3H	276184105	276184890
chr3H	284901236	284902220
chr3H	288714452	288714900
chr3H	297271831	297272621
chr3H	300826225	300827090
chr3H	304347729	304348630
chr3H	305674029	305674205
chr3H	305695270	305697177
chr3H	306037152	306037322
chr3H	310288490	310289207
chr3H	310360697	310361438
chr3H	311980143	311980352
chr3H	312863111	312864282
chr3H	317453769	317455040
chr3H	323070609	323070845
chr3H	326406683	326407811
chr3H	328475847	328476882
chr3H	328599043	328600041
chr3H	336186998	336187850
chr3H	338207421	338208223
chr3H	341832069	341832255
chr3H	342913054	342913966
chr3H	343096703	343097658
chr3H	348298355	348299018
chr3H	352479789	352480745
chr3H	358041832	358042629
chr3H	361295378	361296560
chr3H	366800807	366801332
chr3H	376413085	376414018
chr3H	376974337	376976329
chr3H	379152461	379153381
chr3H	379976418	379978015
chr3H	382992468	382993260
chr3H	388525459	388526655
chr3H	390811436	390811934
chr3H	391910235	391910750
chr3H	394074189	394075936
chr3H	395466610	395466941
chr3H	395581092	395581473
chr3H	397130634	397131110
chr3H	398295438	398296917
chr3H	398397303	398398821
chr3H	402198706	402200404
chr3H	403213200	403215823
chr3H	403579803	403580187
chr3H	405954199	405955010
chr3H	406018569	406019418
chr3H	406754917	406755093
chr3H	407122531	407123578
chr3H	407801566	407802553
chr3H	408316373	408317201
chr3H	409661722	409662678
chr3H	410536965	410537199
chr3H	411035074	411035262
chr3H	414833703	414834918
chr3H	415930880	415931200
chr3H	416972306	416972919
chr3H	422165708	422166108
chr3H	425215448	425218081
chr3H	429005461	429007083
chr3H	431969640	431970021
chr3H	433141874	433142553
chr3H	434971856	434973084
chr3H	435621444	435622000
chr3H	441155172	441156599
chr3H	443170276	443172269
chr3H	444476173	444479055
chr3H	444727208	444728572
chr3H	444730811	444731884
chr3H	447339413	447340610
chr3H	450494898	450495575
chr3H	450811928	450812141
chr3H	453822386	453823330
chr3H	453865863	453867324
chr3H	454033615	454035204
chr3H	454750472	454750943
chr3H	457104624	457105670
chr3H	457740827	457742154
chr3H	458294422	458295051
chr3H	463744068	463745005
chr3H	465774463	465775182
chr3H	468174620	468174801
chr3H	468723373	468724125
chr3H	470854509	470855242
chr3H	470867341	470868339
chr3H	471450726	471451758
chr3H	472139392	472140521
chr3H	472743280	472744150
chr3H	473110017	473110218
chr3H	473111274	473112035
chr3H	473124800	473125030
chr3H	476096663	476098401
chr3H	476535416	476536360
chr3H	478239561	478240673
chr3H	479179937	479181992
chr3H	479496878	479497785
chr3H	480808182	480808476
chr3H	482970930	482971689
chr3H	483689974	483691289
chr3H	483700466	483702507
chr3H	484779779	484780825
chr3H	486177720	486180042
chr3H	486810360	486810895
chr3H	486836679	486838335
chr3H	489089001	489090313
chr3H	490829479	490830776
chr3H	492487355	492488730
chr3H	492606092	492607357
chr3H	493053059	493053713
chr3H	494948455	494949590
chr3H	495109968	495110710
chr3H	497266665	497267912
chr3H	497310708	497311397
chr3H	497490154	497491541
chr3H	504603772	504604696
chr3H	509852161	509853288
chr3H	509855963	509856854
chr3H	510134296	510135588
chr3H	513071499	513072396
chr3H	513073047	513073475
chr3H	514530846	514531239
chr3H	516416028	516417739
chr3H	516632146	516634233
chr3H	516930592	516931893
chr3H	520809224	520809825
chr3H	521526544	521527257
chr3H	522996447	522997220
chr3H	523044975	523045917
chr3H	524776586	524778893
chr3H	526087059	526087278
chr3H	526472181	526473405
chr3H	527981238	527981578
chr3H	530351834	530353059
chr3H	530360951	530362042
chr3H	530708264	530708649
chr3H	531076639	531079370
chr3H	531113874	531115986
chr3H	531242161	531243002
chr3H	531335638	531337325
chr3H	531547582	531548608
chr3H	531799483	531799775
chr3H	532415673	532415979
chr3H	532432801	532434516
chr3H	532967519	532969451
chr3H	532979678	532980996
chr3H	533253245	533255069
chr3H	534141192	534142791
chr3H	534146087	534146542
chr3H	534204499	534205209
chr3H	534452798	534454013
chr3H	534497560	534499323
chr3H	535452156	535452613
chr3H	536101107	536103063
chr3H	538204893	538206287
chr3H	539596423	539597381
chr3H	539783008	539784653
chr3H	539839615	539840987
chr3H	539843335	539844231
chr3H	541228502	541230700
chr3H	542421705	542425142
chr3H	543686395	543688727
chr3H	544927276	544928521
chr3H	546657415	546657836
chr3H	546737638	546739014
chr3H	547523474	547523663
chr3H	547937288	547938844
chr3H	548463595	548464515
chr3H	548528332	548529443
chr3H	548552663	548553533
chr3H	548812728	548813968
chr3H	550500605	550500934
chr3H	552074129	552074450
chr3H	553279767	553280841
chr3H	553460984	553461351
chr3H	553852309	553853347
chr3H	554515374	554515721
chr3H	554865508	554866866
chr3H	556015225	556015752
chr3H	556818831	556820793
chr3H	556923201	556923569
chr3H	557837434	557837804
chr3H	558193093	558195331
chr3H	558336407	558338804
chr3H	559523951	559524888
chr3H	560682669	560683770
chr3H	561246709	561247470
chr3H	561248254	561249339
chr3H	561356585	561356864
chr3H	562152365	562154379
chr3H	562722541	562724330
chr3H	562724977	562725748
chr3H	563652151	563652973
chr3H	564615808	564616991
chr3H	564756369	564757197
chr3H	564775590	564776441
chr3H	565059517	565061887
chr3H	565065217	565066479
chr3H	565086149	565087124
chr3H	568423367	568424827
chr3H	570369451	570370524
chr3H	570638609	570639527
chr3H	570640263	570640497
chr3H	570747000	570748025
chr3H	571214351	571215463
chr3H	571937138	571937904
chr3H	574656706	574658240
chr3H	574658934	574659874
chr3H	574751119	574751512
chr3H	575111551	575113387
chr3H	575323638	575326723
chr3H	576820315	576822062
chr3H	578528921	578529478
chr3H	578532498	578534385
chr3H	578569728	578572097
chr3H	578661010	578662716
chr3H	580200785	580202416
chr3H	580202647	580204876
chr3H	580635049	580636152
chr3H	580779807	580781750
chr3H	581431264	581432157
chr3H	582238738	582239945
chr3H	583212095	583213031
chr3H	583259603	583260225
chr3H	583262537	583262870
chr3H	583266369	583267858
chr3H	583432971	583433471
chr3H	583955591	583956423
chr3H	588789424	588790222
chr3H	589405083	589406022
chr3H	590362244	590362630
chr3H	592729368	592729881
chr3H	593027640	593029090
chr3H	593033177	593034251
chr3H	593075222	593076803
chr3H	593097848	593098386
chr3H	593099072	593100819
chr3H	593165772	593167846
chr3H	593183840	593184482
chr3H	593200396	593203249
chr3H	593207071	593209081
chr3H	593370722	593371473
chr3H	595056610	595058844
chr3H	595066938	595067900
chr3H	595073344	595074185
chr3H	595075065	595075327
chr3H	595079848	595082124
chr3H	596340674	596342162
chr3H	596375010	596375656
chr3H	597331730	597331914
chr3H	597989805	597990024
chr3H	597991681	597992914
chr3H	599327387	599328406
chr3H	599340662	599342077
chr3H	600281994	600284471
chr3H	600356694	600357952
chr3H	600359742	600360859
chr3H	601447444	601448253
chr3H	602278573	602279800
chr3H	602855814	602856128
chr3H	604901181	604902151
chr3H	615025168	615025327
chr3H	615925865	615926515
chr4H	381401	381946
chr4H	1579117	1579590
chr4H	1608063	1608643
chr4H	2371343	2371621
chr4H	4167185	4168530
chr4H	4881905	4884519
chr4H	4897062	4898642
chr4H	5735660	5737736
chr4H	5829491	5829880
chr4H	5913001	5913879
chr4H	5936553	5938139
chr4H	6325089	6327133
chr4H	6771057	6772556
chr4H	7686774	7687122
chr4H	7696258	7698069
chr4H	7742691	7743862
chr4H	8184680	8185320
chr4H	8216150	8217235
chr4H	8767146	8767907
chr4H	9492031	9492900
chr4H	9970465	9971562
chr4H	10458745	10459714
chr4H	11850961	11852273
chr4H	13458364	13458702
chr4H	14187295	14188642
chr4H	15080594	15081781
chr4H	15085892	15088126
chr4H	15111236	15112677
chr4H	15259386	15260660
chr4H	16646056	16646338
chr4H	16702911	16703613
chr4H	17666584	17668119
chr4H	19153358	19154161
chr4H	19744323	19744971
chr4H	19745778	19747304
chr4H	20224850	20225912
chr4H	22713995	22715833
chr4H	23490983	23491921
chr4H	23514173	23515915
chr4H	26159505	26162999
chr4H	26308053	26309637
chr4H	26314302	26317124
chr4H	26328328	26329900
chr4H	28250899	28252197
chr4H	28348695	28349360
chr4H	29738257	29739285
chr4H	36528575	36528892
chr4H	36748349	36748638
chr4H	37411118	37412857
chr4H	40240785	40241677
chr4H	40353162	40353858
chr4H	41331641	41332536
chr4H	43041716	43043411
chr4H	45385562	45385834
chr4H	45963863	45964257
chr4H	46950342	46951261
chr4H	49620275	49622585
chr4H	49756894	49759266
chr4H	49779173	49780673
chr4H	51554000	51554157
chr4H	51811992	51814625
chr4H	53194127	53195702
chr4H	57464090	57465158
chr4H	62959535	62959882
chr4H	62967911	62968688
chr4H	64715446	64716192
chr4H	75648544	75649042
chr4H	75651148	75652351
chr4H	76940071	76956368
chr4H	76957256	76965301
chr4H	78014583	78015468
chr4H	79753232	79754380
chr4H	79759126	79760708
chr4H	81069711	81070513
chr4H	82123458	82124600
chr4H	84861820	84862443
chr4H	88402061	88402573
chr4H	90326973	90327584
chr4H	95854071	95854328
chr4H	97478551	97479014
chr4H	98723970	98724354
chr4H	101807738	101810168
chr4H	104247443	104248799
chr4H	104277339	104278794
chr4H	104440549	104441226
chr4H	113340597	113340881
chr4H	113706179	113706674
chr4H	114193527	114195187
chr4H	114283407	114284085
chr4H	117209688	117210759
chr4H	118806261	118807241
chr4H	118883521	118884240
chr4H	119269142	119270108
chr4H	124287991	124289393
chr4H	124891057	124892195
chr4H	126216427	126217434
chr4H	133160006	133161077
chr4H	140437083	140437861
chr4H	143951271	143951784
chr4H	144826665	144828050
chr4H	148547345	148547550
chr4H	156541969	156542883
chr4H	156673045	156674297
chr4H	158447763	158449730
chr4H	159837533	159837864
chr4H	159842335	159842609
chr4H	160036525	160037687
chr4H	164847659	164848060
chr4H	165078219	165078951
chr4H	165501652	165501827
chr4H	166985955	166986982
chr4H	167612603	167612850
chr4H	173579156	173580007
chr4H	177120091	177121046
chr4H	180453866	180454221
chr4H	180455099	180456282
chr4H	180555566	180556430
chr4H	181702173	181703122
chr4H	183872206	183873124
chr4H	185564726	185564938
chr4H	185868008	185869121
chr4H	186876656	186877334
chr4H	188515501	188516475
chr4H	190269360	190270860
chr4H	190778379	190779505
chr4H	191571582	191573010
chr4H	198419467	198420277
chr4H	199433435	199434540
chr4H	202345890	202346774
chr4H	209297027	209297686
chr4H	209783104	209784114
chr4H	212037717	212037942
chr4H	217935066	217935996
chr4H	218137427	218138382
chr4H	218329223	218329688
chr4H	220448623	220448905
chr4H	222679409	222679703
chr4H	225273099	225273852
chr4H	228764878	228765853
chr4H	228978195	228978385
chr4H	229047577	229048352
chr4H	229462728	229463930
chr4H	232800535	232801361
chr4H	244966284	244966629
chr4H	244967520	244968084
chr4H	251367324	251368561
chr4H	251859813	251860895
chr4H	257676834	257677120
chr4H	260504161	260505093
chr4H	265176686	265177766
chr4H	269733036	269733491
chr4H	272667410	272668305
chr4H	272912500	272913851
chr4H	282284446	282284929
chr4H	288469329	288470293
chr4H	289531624	289531791
chr4H	290574430	290574683
chr4H	290920543	290921614
chr4H	291113442	291114445
chr4H	291487291	291488311
chr4H	291979490	291980315
chr4H	292745046	292746114
chr4H	293032888	293033752
chr4H	296082806	296083920
chr4H	296649351	296649996
chr4H	297271179	297272299
chr4H	297358621	297359000
chr4H	298592060	298592844
chr4H	302540262	302541372
chr4H	303836724	303837353
chr4H	304018106	304019155
chr4H	304077739	304078523
chr4H	306747659	306748576
chr4H	308448530	308449331
chr4H	309837801	309838231
chr4H	311310252	311311168
chr4H	312742298	312743511
chr4H	313785022	313786324
chr4H	315823060	315823868
chr4H	320325177	320326169
chr4H	320636334	320636660
chr4H	321258415	321259529
chr4H	323598137	323599069
chr4H	325832459	325832818
chr4H	326286949	326287634
chr4H	329556932	329557324
chr4H	329729857	329730180
chr4H	330359820	330360990
chr4H	330738999	330739622
chr4H	334043543	334044374
chr4H	336393817	336394963
chr4H	336956102	336956315
chr4H	337487433	337488031
chr4H	337580554	337581401
chr4H	340153680	340154474
chr4H	346414845	346415254
chr4H	349008444	349008618
chr4H	352063917	352064702
chr4H	353623291	353624954
chr4H	354822129	354823131
chr4H	355281557	355281872
chr4H	356198780	356199439
chr4H	356344681	356345202
chr4H	357512779	357513630
chr4H	358439751	358440355
chr4H	359232115	359232781
chr4H	361558267	361558857
chr4H	372305160	372305914
chr4H	374939872	374940300
chr4H	377264882	377265836
chr4H	379167087	379167925
chr4H	381415099	381416014
chr4H	383283495	383283782
chr4H	383966099	383968018
chr4H	384278230	384279363
chr4H	385384618	385384889
chr4H	386631013	386631826
chr4H	388680175	388681052
chr4H	391431520	391432342
chr4H	394645751	394646782
chr4H	396325167	396325450
chr4H	399851169	399852043
chr4H	400021350	400021818
chr4H	401064862	401065717
chr4H	403153833	403155335
chr4H	403619779	403620724
chr4H	404699315	404700275
chr4H	405804879	405806801
chr4H	406337676	406338806
chr4H	407705523	407706934
chr4H	411428442	411429587
chr4H	412876892	412878417
chr4H	413643006	413643722
chr4H	416948996	416949331
chr4H	417311265	417312497
chr4H	419306260	419306907
chr4H	420903696	420904068
chr4H	423199223	423199454
chr4H	423307768	423309832
chr4H	423383367	423384612
chr4H	425704690	425705378
chr4H	433518798	433520846
chr4H	433529957	433532671
chr4H	435550768	435553278
chr4H	436680672	436681122
chr4H	438777998	438781376
chr4H	439106662	439107680
chr4H	440192183	440193415
chr4H	441277506	441279018
chr4H	444874231	444874715
chr4H	449251937	449253260
chr4H	449440478	449441727
chr4H	450801452	450802087
chr4H	450936184	450936754
chr4H	451880197	451880825
chr4H	455546213	455547885
chr4H	456197297	456198283
chr4H	456501053	456501940
chr4H	457059136	457060260
chr4H	458353056	458353939
chr4H	460883202	460883663
chr4H	466678804	466679269
chr4H	467322257	467323840
chr4H	469503246	469504365
chr4H	471908217	471908503
chr4H	472939527	472940276
chr4H	475554341	475555487
chr4H	475913519	475914640
chr4H	476833543	476834394
chr4H	477137053	477140833
chr4H	477783616	477784249
chr4H	478807066	478807957
chr4H	479958553	479960511
chr4H	481974962	481975593
chr4H	482779805	482781022
chr4H	485469251	485469729
chr4H	488793292	488794884
chr4H	490221429	490223342
chr4H	492290892	492291707
chr4H	495165874	495166461
chr4H	497324519	497326214
chr4H	497797746	497799570
chr4H	497896822	497898892
chr4H	499361941	499362687
chr4H	503653942	503654577
chr4H	503656535	503658735
chr4H	503756797	503760547
chr4H	503820820	503821739
chr4H	504713179	504713916
chr4H	505025298	505026079
chr4H	505743887	505745720
chr4H	506654078	506655613
chr4H	507561626	507563012
chr4H	507962976	507963735
chr4H	508823313	508823581
chr4H	510040709	510041945
chr4H	510633872	510634744
chr4H	515182004	515182591
chr4H	516803561	516804534
chr4H	516970434	516970801
chr4H	517676061	517676873
chr4H	518324128	518325833
chr4H	518710599	518711699
chr4H	520566630	520568137
chr4H	522231187	522232198
chr4H	523696092	523697898
chr4H	524877347	524877962
chr4H	527765385	527765994
chr4H	528213082	528213358
chr4H	528779168	528779946
chr4H	529052969	529053549
chr4H	531094826	531096117
chr4H	536299916	536300894
chr4H	537373554	537374992
chr4H	541241034	541241671
chr4H	541530959	541531435
chr4H	542832211	542834277
chr4H	544343495	544345741
chr4H	545866803	545867692
chr4H	546268893	546270567
chr4H	547346433	547349228
chr4H	547595065	547596227
chr4H	548077942	548080664
chr4H	549016515	549018686
chr4H	549656542	549658454
chr4H	549945285	549946255
chr4H	550626157	550626557
chr4H	551960956	551962927
chr4H	552286838	552288418
chr4H	553171986	553173068
chr4H	553185763	553186565
chr4H	555764317	555764540
chr4H	555769599	555769902
chr4H	555781620	555782431
chr4H	555849353	555850818
chr4H	558397330	558398495
chr4H	559448965	559451830
chr4H	559974784	559977332
chr4H	561902383	561902840
chr4H	561970386	561971694
chr4H	562821811	562822496
chr4H	564638563	564639942
chr4H	565114404	565115193
chr4H	565299390	565302228
chr4H	567074881	567076359
chr4H	567523209	567523992
chr4H	567856363	567858474
chr4H	568146216	568146855
chr4H	569519836	569521641
chr4H	571728802	571730635
chr4H	574283454	574286671
chr4H	574397045	574399563
chr4H	575373339	575373716
chr4H	575675132	575676046
chr4H	576263797	576264493
chr4H	577232904	577233857
chr4H	581137646	581138408
chr4H	582692684	582694131
chr4H	582787391	582788811
chr4H	583543622	583545230
chr4H	583586053	583587730
chr4H	584578268	584579366
chr4H	585034708	585036248
chr4H	585612148	585613072
chr4H	586249812	586251293
chr4H	586260888	586261622
chr4H	586263044	586264243
chr4H	587315011	587317035
chr4H	587320675	587320855
chr4H	587320861	587321835
chr4H	587968404	587970238
chr4H	589061389	589061578
chr4H	589833359	589834039
chr4H	590810731	590811724
chr4H	592159790	592161184
chr4H	592233695	592234738
chr4H	592238289	592238628
chr4H	594353081	594355548
chr4H	594435781	594436646
chr4H	595273075	595275544
chr4H	595293183	595294529
chr4H	595494254	595494540
chr4H	596156934	596157386
chr4H	596184449	596184783
chr4H	597849027	597850321
chr4H	597872306	597873500
chr4H	598766550	598767198
chr4H	598768300	598768626
chr4H	598769985	598770620
chr4H	599006493	599007882
chr4H	599039362	599040440
chr4H	599053113	599054181
chr4H	599307174	599307604
chr4H	601463434	601463972
chr4H	602096786	602097726
chr4H	602115209	602115720
chr4H	602233571	602234399
chr4H	603278642	603278881
chr4H	604057858	604058556
chr4H	604193549	604195304
chr4H	604335538	604335855
chr5H	3662062	3662965
chr5H	5222893	5224402
chr5H	6902503	6903656
chr5H	6975974	6977197
chr5H	10114181	10116294
chr5H	10851389	10852032
chr5H	14483794	14484845
chr5H	14615531	14617322
chr5H	16715980	16716579
chr5H	17834960	17835388
chr5H	23701344	23702214
chr5H	23917004	23917243
chr5H	25077861	25078856
chr5H	27142666	27143340
chr5H	38516529	38517546
chr5H	41619249	41619696
chr5H	42108393	42109138
chr5H	42173491	42174375
chr5H	42177014	42177412
chr5H	42572683	42573336
chr5H	42578011	42579416
chr5H	45094093	45095123
chr5H	48866394	48867386
chr5H	52331774	52332657
chr5H	52338226	52339136
chr5H	54932469	54933429
chr5H	56150808	56151544
chr5H	59594746	59596134
chr5H	59596798	59597011
chr5H	63965935	63966473
chr5H	63968153	63968997
chr5H	65941521	65943068
chr5H	66523646	66524332
chr5H	66535931	66538466
chr5H	68209606	68211223
chr5H	69290470	69290873
chr5H	70568204	70569291
chr5H	71723863	71725644
chr5H	72237992	72238827
chr5H	80698828	80699763
chr5H	81797383	81798754
chr5H	81801292	81803337
chr5H	90710182	90712271
chr5H	92404745	92405733
chr5H	94249887	94250875
chr5H	97381898	97383214
chr5H	98645276	98646703
chr5H	98976629	98977442
chr5H	98982345	98983140
chr5H	100146092	100146473
chr5H	100914539	100915072
chr5H	105962580	105962852
chr5H	108431154	108432248
chr5H	112037098	112037800
chr5H	113127059	113127512
chr5H	123959771	123960963
chr5H	125727382	125727782
chr5H	133652111	133652301
chr5H	135425349	135425541
chr5H	138844586	138845053
chr5H	139221591	139223006
chr5H	139371245	139371575
chr5H	139579591	139580139
chr5H	140749130	140750059
chr5H	141272760	141273581
chr5H	143060558	143062178
chr5H	148297667	148299252
chr5H	152690469	152690930
chr5H	155325706	155327764
chr5H	163103577	163104514
chr5H	165543032	165543659
chr5H	170845730	170846469
chr5H	171168694	171170051
chr5H	173399593	173399935
chr5H	182175576	182176129
chr5H	182186117	182187027
chr5H	183538781	183539701
chr5H	185088390	185089358
chr5H	185421490	185422035
chr5H	186350047	186350707
chr5H	186365747	186366405
chr5H	187829977	187830699
chr5H	189090418	189090901
chr5H	193169723	193170404
chr5H	193436605	193437345
chr5H	194306085	194306797
chr5H	197295310	197295822
chr5H	198941683	198942078
chr5H	207225305	207226358
chr5H	209579045	209580605
chr5H	215413036	215414297
chr5H	219630306	219631539
chr5H	219672838	219673407
chr5H	221454345	221454869
chr5H	221648876	221649749
chr5H	227701746	227702807
chr5H	230874134	230874821
chr5H	233013664	233013850
chr5H	233140970	233141905
chr5H	236313064	236313582
chr5H	237549295	237549756
chr5H	241805619	241806087
chr5H	242983260	242983946
chr5H	247253017	247253229
chr5H	248082384	248083368
chr5H	248438238	248439413
chr5H	256598553	256599245
chr5H	261247274	261247449
chr5H	263073364	263073558
chr5H	263143007	263143733
chr5H	268996519	268998108
chr5H	269188718	269189901
chr5H	269558409	269558687
chr5H	269633807	269634865
chr5H	270475130	270475447
chr5H	274368112	274369939
chr5H	274497877	274498875
chr5H	274558111	274559079
chr5H	276835833	276836214
chr5H	279462337	279463322
chr5H	286682353	286682746
chr5H	288555714	288555895
chr5H	289824650	289825663
chr5H	299698161	299698691
chr5H	301801682	301801896
chr5H	303661868	303663460
chr5H	306811223	306811490
chr5H	310390011	310390264
chr5H	311201868	311202856
chr5H	311708849	311709054
chr5H	312964653	312965615
chr5H	314760156	314761316
chr5H	315141950	315143948
chr5H	317986988	317987142
chr5H	320265278	320266717
chr5H	324028545	324028834
chr5H	327697027	327697523
chr5H	327698140	327698584
chr5H	329642150	329643683
chr5H	330261763	330263926
chr5H	330662072	330663029
chr5H	331034754	331035913
chr5H	331188959	331189760
chr5H	333369149	333369831
chr5H	335438270	335439061
chr5H	337281385	337282136
chr5H	340830113	340830936
chr5H	344494349	344495118
chr5H	345997484	345998356
chr5H	347307422	347307606
chr5H	347673192	347674760
chr5H	355254087	355255341
chr5H	357214864	357215846
chr5H	359941826	359942527
chr5H	361463045	361464034
chr5H	361469626	361472129
chr5H	361899786	361900823
chr5H	367939823	367940680
chr5H	375490908	375492101
chr5H	375527524	375528349
chr5H	377246719	377247847
chr5H	383184153	383185228
chr5H	391162448	391162960
chr5H	391347305	391348296
chr5H	393955926	393958534
chr5H	395729188	395731362
chr5H	397588513	397589285
chr5H	403581195	403582201
chr5H	406879031	406880104
chr5H	407671627	407673160
chr5H	407677974	407679271
chr5H	409913552	409913726
chr5H	414084572	414085934
chr5H	416123029	416124648
chr5H	421105039	421105344
chr5H	421601265	421603318
chr5H	421731488	421731981
chr5H	421889219	421889745
chr5H	422266112	422267170
chr5H	423123366	423123976
chr5H	423710691	423711151
chr5H	424226887	424227254
chr5H	424235792	424236948
chr5H	424279353	424280513
chr5H	424552572	424554943
chr5H	425543215	425544567
chr5H	429642892	429644408
chr5H	431182821	431183208
chr5H	434301635	434302454
chr5H	434414082	434414464
chr5H	434561609	434562378
chr5H	435126107	435127078
chr5H	435140990	435142176
chr5H	437291125	437292262
chr5H	440010348	440010621
chr5H	440964599	440966120
chr5H	441469498	441471090
chr5H	442002405	442002885
chr5H	442006331	442006742
chr5H	443554737	443556026
chr5H	445377537	445378500
chr5H	445386744	445387557
chr5H	445730090	445731162
chr5H	446742554	446744169
chr5H	446763642	446764238
chr5H	447448097	447449121
chr5H	447721140	447721738
chr5H	447722482	447722711
chr5H	447845202	447845979
chr5H	447867733	447868704
chr5H	447873779	447874859
chr5H	447965671	447966148
chr5H	447970778	447972803
chr5H	452382137	452382740
chr5H	458088531	458089856
chr5H	458770611	458771445
chr5H	459031361	459033829
chr5H	459619406	459620285
chr5H	459649721	459652395
chr5H	460941553	460942427
chr5H	461175237	461176458
chr5H	461238935	461241581
chr5H	461391743	461392445
chr5H	462579721	462582000
chr5H	463059102	463059768
chr5H	463602067	463603436
chr5H	467160712	467162145
chr5H	467416137	467417930
chr5H	468222138	468223559
chr5H	468617946	468618791
chr5H	468621060	468624077
chr5H	470775183	470777135
chr5H	470978983	470980976
chr5H	471010006	471010745
chr5H	472263319	472264186
chr5H	472939474	472939930
chr5H	473720245	473721006
chr5H	476091158	476091876
chr5H	477315562	477316776
chr5H	477577554	477578426
chr5H	477591672	477594827
chr5H	477774622	477776552
chr5H	479331382	479333869
chr5H	479914693	479914977
chr5H	484233480	484236042
chr5H	484353532	484355134
chr5H	485073292	485075057
chr5H	488680741	488681358
chr5H	489074122	489074380
chr5H	489083882	489084191
chr5H	489803830	489804718
chr5H	490018291	490018727
chr5H	490056173	490057566
chr5H	490217522	490220124
chr5H	491044852	491045561
chr5H	491847440	491848310
chr5H	493634284	493635253
chr5H	495944335	495945804
chr5H	495952490	495954869
chr5H	495961334	495962161
chr5H	496077166	496078342
chr5H	496224560	496226182
chr5H	497539933	497541506
chr5H	498175659	498175927
chr5H	498499895	498500340
chr5H	498511654	498513280
chr5H	498929668	498930374
chr5H	502271273	502271821
chr5H	503640879	503642203
chr5H	503710845	503711052
chr5H	507060409	507062068
chr5H	507304767	507305758
chr5H	507324813	507325975
chr5H	508259066	508260311
chr5H	509534872	509535493
chr5H	510336131	510336374
chr5H	510336411	510337662
chr5H	513311757	513312560
chr5H	514773860	514774980
chr5H	516845942	516846440
chr5H	516965256	516965628
chr5H	517648981	517649896
chr5H	518674244	518675403
chr5H	521322959	521325146
chr5H	522638853	522639469
chr5H	522741497	522743613
chr5H	522772854	522775035
chr5H	522820851	522822862
chr5H	522857390	522859519
chr5H	523841847	523842638
chr5H	525336728	525338635
chr5H	525934247	525935560
chr5H	526619104	526620795
chr5H	526774932	526775607
chr5H	530663484	530665312
chr5H	531864712	531865567
chr5H	531893617	531894917
chr5H	531932443	531932821
chr5H	532077604	532079796
chr5H	532465553	532466837
chr5H	532616042	532617117
chr5H	533110463	533110894
chr5H	533111959	533113100
chr5H	533163927	533165302
chr5H	534096390	534097672
chr5H	534113269	534114988
chr5H	534174944	534175955
chr5H	534462042	534463339
chr5H	534793260	534793854
chr5H	534800069	534803815
chr5H	535052719	535054292
chr5H	535063391	535064118
chr5H	535140117	535141311
chr5H	535614722	535615593
chr5H	536493580	536494246
chr5H	536964475	536965334
chr5H	537009731	537010450
chr5H	538093922	538094183
chr5H	539089211	539090132
chr5H	539330705	539331122
chr5H	539723784	539724333
chr5H	543019457	543019949
chr5H	543029363	543030179
chr5H	543520485	543521195
chr5H	546089250	546089603
chr5H	547519414	547520180
chr5H	547626015	547627542
chr5H	547882485	547883435
chr5H	548138368	548138812
chr5H	548146898	548147169
chr5H	549968041	549968229
chr5H	550283155	550284070
chr5H	551337308	551337657
chr5H	553332417	553332962
chr5H	554142242	554143971
chr5H	554241523	554242154
chr5H	554686591	554687359
chr5H	555675191	555676581
chr5H	556125031	556125762
chr5H	558755000	558756499
chr5H	559357593	559358393
chr5H	559455936	559456391
chr5H	559541413	559541661
chr5H	559563706	559565384
chr5H	560474106	560474327
[truncated: 767 more rows]

## Sheet: 24DAP
Table S3. Coordinates of robust cCREs in MorexV3 genome across four developmental stages (related to Figure 2B) - 24DAP embryo
chr1H	447630	448724
chr1H	1494184	1495405
chr1H	1610584	1611659
chr1H	5094428	5094877
chr1H	5366786	5367260
chr1H	6924130	6924681
chr1H	9109291	9109905
chr1H	9591676	9591837
chr1H	10197448	10197749
chr1H	12810363	12810891
chr1H	15499023	15499606
chr1H	15719606	15720358
chr1H	20448241	20448980
chr1H	27066764	27067086
chr1H	30096672	30097901
chr1H	32931893	32934328
chr1H	36411729	36412555
chr1H	37728844	37729661
chr1H	38502324	38502567
chr1H	40325913	40326801
chr1H	40919416	40919802
chr1H	42015328	42015843
chr1H	42070140	42070382
chr1H	42848213	42849184
chr1H	44761461	44762060
chr1H	48313690	48314415
chr1H	50599263	50600196
chr1H	51958731	51959294
chr1H	52818675	52819235
chr1H	54347640	54348661
chr1H	55356798	55357753
chr1H	56448628	56449582
chr1H	56654405	56654923
chr1H	56946465	56947098
chr1H	57478591	57479238
chr1H	57480426	57480964
chr1H	57482639	57482932
chr1H	57484926	57485640
chr1H	58923581	58923861
chr1H	59952817	59954428
chr1H	60840599	60841732
chr1H	61433640	61434851
chr1H	70294417	70295594
chr1H	72576745	72577652
chr1H	73052956	73054081
chr1H	74475522	74475880
chr1H	85900569	85900944
chr1H	88589145	88590111
chr1H	95610204	95610878
chr1H	97265560	97265861
chr1H	98196365	98196681
chr1H	100326046	100326728
chr1H	102190157	102190332
chr1H	104277651	104278267
chr1H	105839987	105841032
chr1H	106892147	106892664
chr1H	108082193	108082459
chr1H	108506202	108506640
chr1H	109852782	109853935
chr1H	116403384	116403570
chr1H	119661022	119662053
chr1H	121908717	121909566
chr1H	124035363	124035596
chr1H	124304174	124304646
chr1H	124380357	124381217
chr1H	129343427	129344571
chr1H	136448096	136449046
chr1H	140103655	140104740
chr1H	144354325	144355345
chr1H	146387730	146388220
chr1H	149757004	149757963
chr1H	152703328	152703989
chr1H	156366699	156367081
chr1H	161296750	161297704
chr1H	162268351	162269360
chr1H	162317663	162318075
chr1H	163102861	163103037
chr1H	164010981	164012014
chr1H	164508574	164509761
chr1H	176920817	176921982
chr1H	178202870	178203376
chr1H	183252702	183253596
chr1H	183983588	183983771
chr1H	184488437	184489426
chr1H	186307904	186308729
chr1H	186991017	186991729
chr1H	189607473	189609221
chr1H	189650310	189650922
chr1H	189786105	189786604
chr1H	191141099	191141985
chr1H	191197055	191197565
chr1H	192894101	192894998
chr1H	193663987	193664810
chr1H	194444144	194445116
chr1H	200398867	200399285
chr1H	211172942	211174282
chr1H	211754240	211754685
chr1H	211779164	211779565
chr1H	212817665	212818817
chr1H	213057965	213058826
chr1H	215334441	215335175
chr1H	219244297	219244958
chr1H	220366017	220367198
chr1H	222251335	222252535
chr1H	222492275	222493354
chr1H	223370664	223371681
chr1H	223386187	223387068
chr1H	226125508	226126430
chr1H	226765537	226765852
chr1H	226793139	226793817
chr1H	229160056	229161294
chr1H	229807127	229808130
chr1H	232433576	232433940
chr1H	234963146	234963501
chr1H	236254828	236255391
chr1H	237174218	237174881
chr1H	238152850	238153462
chr1H	238549205	238550089
chr1H	238588112	238588560
chr1H	239591256	239591842
chr1H	240021595	240022179
chr1H	242117706	242118294
chr1H	244785180	244786000
chr1H	246660160	246661244
chr1H	248306835	248307246
chr1H	249387041	249387627
chr1H	253212777	253213639
chr1H	256034102	256034575
chr1H	256964333	256965846
chr1H	257489072	257489411
chr1H	257586649	257587663
chr1H	260740978	260741696
chr1H	262955811	262956269
chr1H	263033458	263034316
chr1H	265668495	265669614
chr1H	272017122	272017569
chr1H	272164434	272166020
chr1H	277847065	277848070
chr1H	278561370	278562274
chr1H	282330020	282330759
chr1H	282616990	282617449
chr1H	285292740	285293433
chr1H	286613870	286614279
chr1H	293973012	293973885
chr1H	302049605	302050751
chr1H	302516627	302517284
chr1H	303569070	303570054
chr1H	308003387	308003949
chr1H	310038384	310039101
chr1H	311852934	311854265
chr1H	312248071	312249309
chr1H	312346668	312347616
chr1H	314853364	314854135
chr1H	319411625	319412063
chr1H	322492719	322493517
chr1H	322800831	322803482
chr1H	323811686	323812513
chr1H	326590377	326590594
chr1H	326664627	326665794
chr1H	327707443	327708189
chr1H	328882745	328884302
chr1H	330226615	330226791
chr1H	330887261	330888073
chr1H	332113831	332114350
chr1H	332116585	332118088
chr1H	332801054	332801942
chr1H	334412965	334413705
chr1H	335382834	335384348
chr1H	335750919	335751550
chr1H	335979980	335980463
chr1H	336240801	336242987
chr1H	336970407	336970742
chr1H	337909678	337910375
chr1H	337926273	337927438
chr1H	340757197	340758414
chr1H	341059245	341060051
chr1H	342391174	342391930
chr1H	342392600	342393420
chr1H	342464421	342465247
chr1H	344159414	344160365
chr1H	344395153	344395656
chr1H	344869397	344869661
chr1H	346299755	346300578
chr1H	349771758	349773109
chr1H	350381658	350382899
chr1H	352525631	352526098
chr1H	354217086	354217372
chr1H	356564478	356565303
chr1H	357173410	357174555
chr1H	358320678	358320980
chr1H	358321660	358323398
chr1H	363388541	363389138
chr1H	365185831	365186919
chr1H	366553904	366554397
chr1H	367761626	367762641
chr1H	368790605	368790921
chr1H	368854102	368854956
chr1H	370609615	370610308
chr1H	370614630	370615463
chr1H	374921097	374922135
chr1H	375154733	375155446
chr1H	378669052	378670487
chr1H	385508262	385509407
chr1H	385677932	385678183
chr1H	386068626	386070064
chr1H	386520399	386520756
chr1H	386728842	386731291
chr1H	387552267	387552747
chr1H	388880740	388880808
chr1H	389089280	389091150
chr1H	391794318	391794685
chr1H	392956087	392957611
chr1H	394337249	394338576
chr1H	394497517	394497868
chr1H	394566701	394568660
chr1H	394582253	394582675
chr1H	394608294	394608529
chr1H	394918940	394919462
chr1H	394928491	394929258
chr1H	397378049	397378557
chr1H	402836426	402837589
chr1H	402936557	402937796
chr1H	403332298	403333346
chr1H	404004966	404006000
chr1H	405775979	405776463
chr1H	405939416	405940330
chr1H	406758539	406759057
chr1H	406772948	406773235
chr1H	407949496	407949804
chr1H	408757941	408758837
chr1H	411640587	411641665
chr1H	413455083	413455769
chr1H	413578985	413579901
chr1H	414335966	414336472
chr1H	414860748	414862036
chr1H	414863914	414864861
chr1H	417741526	417742497
chr1H	418405165	418406790
chr1H	418904397	418905367
chr1H	419148447	419148752
chr1H	419721215	419721800
chr1H	420512187	420512574
chr1H	421643640	421644223
chr1H	421826384	421826815
chr1H	424365083	424367220
chr1H	426288963	426289843
chr1H	426293741	426295200
chr1H	427433064	427433607
chr1H	427541821	427543220
chr1H	428497534	428500369
chr1H	428970855	428971339
chr1H	429909295	429909733
chr1H	431323659	431324344
chr1H	432089728	432090380
chr1H	432147083	432150004
chr1H	432881985	432882951
chr1H	432929959	432930986
chr1H	433044095	433046046
chr1H	434131526	434132115
chr1H	434745571	434746046
chr1H	435166941	435167399
chr1H	435481535	435481947
chr1H	435491384	435492013
chr1H	436658483	436660128
chr1H	437079355	437079843
chr1H	439725910	439726874
chr1H	440185129	440187023
chr1H	440459785	440460820
chr1H	443978100	443978890
chr1H	444029338	444030181
chr1H	444185113	444186445
chr1H	444592903	444593761
chr1H	447042652	447044723
chr1H	447232283	447232468
chr1H	447386313	447386952
chr1H	448825843	448827433
chr1H	448915237	448915827
chr1H	449937728	449938425
chr1H	449959492	449960572
chr1H	451825812	451826808
chr1H	451852857	451853753
chr1H	454553872	454554503
chr1H	454560538	454561257
chr1H	454668716	454670272
chr1H	456693439	456693972
chr1H	456871481	456873301
chr1H	458818542	458819370
chr1H	459055904	459056794
chr1H	459323417	459324532
chr1H	461086343	461086693
chr1H	464048569	464050145
chr1H	464635473	464637126
chr1H	465083284	465084927
chr1H	465310281	465310980
chr1H	465523560	465524458
chr1H	465667478	465668625
chr1H	465692086	465693186
chr1H	465793125	465795840
chr1H	467947844	467948989
chr1H	468714477	468716845
chr1H	468731433	468732401
chr1H	468976405	468977780
chr1H	470597990	470598934
chr1H	470683589	470684461
chr1H	470691673	470692112
chr1H	470852767	470855450
chr1H	471716759	471717230
chr1H	473629041	473629408
chr1H	473655712	473657846
chr1H	473799291	473800045
chr1H	475180038	475180647
chr1H	475243665	475244173
chr1H	475257959	475259093
chr1H	476109000	476110639
chr1H	477397949	477398944
chr1H	477436743	477437315
chr1H	477438871	477440175
chr1H	477671576	477672511
chr1H	477673552	477674012
chr1H	477675069	477675713
chr1H	479409716	479411118
chr1H	479945569	479946932
chr1H	481905170	481905776
chr1H	484056854	484057903
chr1H	484170650	484171013
chr1H	484171777	484172076
chr1H	484388196	484388493
chr1H	485243784	485244138
chr1H	485472307	485473362
chr1H	486962385	486963068
chr1H	489642664	489643479
chr1H	489669185	489669545
chr1H	490912138	490913204
chr1H	491219719	491220524
chr1H	491759507	491760190
chr1H	493711868	493712792
chr1H	495604510	495604965
chr1H	496668620	496669346
chr1H	496670724	496671667
chr1H	496914914	496915308
chr1H	497751413	497752284
chr1H	498749411	498750643
chr1H	499083605	499083903
chr1H	499652891	499654025
chr1H	499684319	499684639
chr1H	499829810	499830611
chr1H	499861736	499863465
chr1H	499864529	499865574
chr1H	500049789	500051043
chr1H	500133099	500133860
chr1H	500247259	500247757
chr1H	500268172	500268515
chr1H	501827586	501828666
chr1H	501849077	501849834
chr1H	502201827	502202277
chr1H	504867827	504868678
chr1H	504927594	504928431
chr1H	505304564	505305142
chr1H	505856949	505857294
chr1H	506836112	506837395
chr1H	507556295	507556795
chr1H	508197010	508197635
chr1H	508315541	508316025
chr1H	511460427	511460878
chr1H	511591737	511592782
chr1H	512898624	512898967
chr1H	514839281	514840748
chr2H	1113158	1114026
chr2H	1194497	1194852
chr2H	4230049	4231256
chr2H	4531478	4531880
chr2H	5494709	5495540
chr2H	5747853	5748933
chr2H	10634522	10634799
chr2H	12001355	12001939
chr2H	12033655	12033892
chr2H	12860925	12862500
chr2H	13341695	13343422
chr2H	14063110	14063446
chr2H	14698024	14699449
chr2H	15472551	15473891
chr2H	18132797	18133112
chr2H	19896580	19897393
chr2H	20078025	20078878
chr2H	23220759	23222209
chr2H	24194021	24194507
chr2H	27508705	27509740
chr2H	28210793	28211786
chr2H	29342829	29343437
chr2H	30014721	30015376
chr2H	30036357	30037474
chr2H	31792153	31794169
chr2H	33623006	33623599
chr2H	34747427	34748366
chr2H	34883412	34884256
chr2H	34887022	34887974
chr2H	35172276	35172577
chr2H	35176172	35176862
chr2H	35254171	35254826
chr2H	36268743	36269409
chr2H	36835029	36835936
chr2H	37003862	37005484
chr2H	37306372	37308197
chr2H	38561501	38563148
chr2H	39428518	39429665
chr2H	40547235	40547780
chr2H	40808096	40808345
chr2H	40817654	40818075
chr2H	40985939	40986528
chr2H	41007060	41007405
chr2H	41010325	41010779
chr2H	41707116	41708289
chr2H	41778398	41779205
chr2H	41780009	41780773
chr2H	41979419	41981032
chr2H	42820292	42821129
chr2H	43629185	43629567
chr2H	45206068	45207305
chr2H	45338389	45340634
chr2H	46401055	46401916
chr2H	47204069	47205114
chr2H	47243327	47244401
chr2H	47932296	47933087
chr2H	48730745	48731311
chr2H	50404185	50405033
chr2H	50493627	50493889
chr2H	53311553	53312274
chr2H	54527237	54528564
chr2H	54934453	54935282
chr2H	55904973	55905853
chr2H	55918040	55919304
chr2H	55931559	55932191
chr2H	56479191	56479499
chr2H	56525172	56526791
chr2H	56528035	56529412
chr2H	56558823	56559533
chr2H	58243839	58244415
chr2H	61647625	61647949
chr2H	63943835	63944207
chr2H	64708327	64708897
chr2H	64905040	64905531
chr2H	65776975	65777753
chr2H	65867018	65867845
chr2H	66898931	66899478
chr2H	66925686	66926249
chr2H	70441426	70441617
chr2H	70496553	70496869
chr2H	75380908	75381829
chr2H	76407541	76407877
chr2H	77885353	77886175
chr2H	78667401	78668542
chr2H	78909194	78909738
chr2H	79543999	79544555
chr2H	81485918	81487426
chr2H	81766903	81767820
chr2H	81939172	81940534
chr2H	81946135	81947091
chr2H	85433418	85435991
chr2H	85494668	85494912
chr2H	85500811	85501602
chr2H	86729219	86730368
chr2H	87510207	87510804
chr2H	90947098	90947342
chr2H	91875973	91877757
chr2H	93365674	93366279
chr2H	93367113	93367484
chr2H	95080380	95081492
chr2H	96258704	96259090
chr2H	96608677	96609237
chr2H	97225022	97226125
chr2H	97916544	97916843
chr2H	98414171	98414949
chr2H	104491657	104493049
chr2H	107059885	107060252
chr2H	108611412	108612858
chr2H	108963322	108964869
chr2H	109386094	109386959
chr2H	112352823	112353675
chr2H	112399727	112400300
chr2H	116445544	116446597
chr2H	121296470	121296981
chr2H	122387937	122388255
chr2H	123693902	123694247
chr2H	124078062	124079670
chr2H	126351662	126352704
chr2H	126704240	126704819
chr2H	127009549	127010027
chr2H	127011641	127012163
chr2H	131404285	131405076
chr2H	133074625	133075634
chr2H	133595933	133596830
chr2H	139774235	139776783
chr2H	140066377	140067490
chr2H	146458868	146459922
chr2H	147011311	147011963
chr2H	147361677	147362222
chr2H	147528087	147529553
chr2H	149051664	149052571
chr2H	153118091	153119073
chr2H	154104764	154106278
chr2H	157183043	157184612
chr2H	157458217	157458939
chr2H	158619276	158619802
chr2H	159124081	159124663
chr2H	161512430	161512927
chr2H	165798171	165799408
chr2H	166126891	166127789
chr2H	166868609	166870024
chr2H	167009506	167010892
chr2H	167769898	167770408
chr2H	169487528	169488040
chr2H	179180124	179180449
chr2H	179749172	179749549
chr2H	181817022	181817446
chr2H	182083586	182084247
chr2H	184929496	184929908
chr2H	186020117	186020814
chr2H	186721170	186721630
chr2H	187160817	187161907
chr2H	190220168	190221048
chr2H	190253842	190254189
chr2H	192699693	192700289
chr2H	201148112	201148827
chr2H	203276701	203277872
chr2H	204408059	204408481
chr2H	206190251	206191295
chr2H	207524740	207526033
chr2H	207715811	207716825
chr2H	209190952	209191772
chr2H	213879223	213879620
chr2H	214465913	214467323
chr2H	215104115	215104811
chr2H	219261715	219262162
chr2H	220839233	220839876
chr2H	220849391	220850041
chr2H	221497295	221497501
chr2H	221693416	221693840
chr2H	224999662	225001127
chr2H	228964040	228964867
chr2H	234184306	234184594
chr2H	237397990	237398863
chr2H	237837347	237837818
chr2H	238189489	238190161
chr2H	238378874	238379715
chr2H	239226148	239226806
chr2H	241601122	241602631
chr2H	249609155	249610081
chr2H	249931725	249932678
chr2H	254238914	254239190
chr2H	259168853	259169682
chr2H	259439281	259439519
chr2H	259628687	259629164
chr2H	259919245	259919557
chr2H	261288657	261289039
chr2H	266786060	266787249
chr2H	267071526	267073608
chr2H	267278416	267279369
chr2H	267915235	267915942
chr2H	268393352	268394529
chr2H	269406174	269407993
chr2H	269413162	269414126
chr2H	272523182	272524022
chr2H	273810349	273810937
chr2H	273833632	273834238
chr2H	275511130	275512221
chr2H	275528193	275529184
chr2H	281883467	281884856
chr2H	288695238	288696168
chr2H	291191885	291193388
chr2H	293181764	293182584
chr2H	299725417	299726565
chr2H	299748165	299748747
chr2H	300235060	300235978
chr2H	300781650	300782503
chr2H	302426272	302427224
chr2H	304316039	304317079
chr2H	305682716	305683951
chr2H	308536393	308537258
chr2H	308653945	308655231
chr2H	310319839	310321165
chr2H	310532444	310533315
chr2H	313107824	313109035
chr2H	316536165	316537301
chr2H	316838454	316839534
chr2H	316844770	316845871
chr2H	319415436	319415961
chr2H	319471792	319472673
chr2H	319788677	319789215
chr2H	321618417	321619527
chr2H	322052974	322053472
chr2H	324273433	324275141
chr2H	324708807	324709029
chr2H	327387568	327388624
chr2H	328684886	328685674
chr2H	330337354	330338243
chr2H	331311331	331312626
chr2H	334594763	334595654
chr2H	335484594	335485408
chr2H	336071070	336071936
chr2H	336313287	336314157
chr2H	339929472	339930345
chr2H	347746343	347747712
chr2H	347863011	347863889
chr2H	348605682	348606752
chr2H	349625273	349626555
chr2H	349634684	349635665
chr2H	355366973	355368297
chr2H	357206225	357207248
chr2H	359106976	359107878
chr2H	361866971	361867998
chr2H	362820993	362822490
chr2H	368660868	368661136
chr2H	369367102	369368038
chr2H	369604401	369605336
chr2H	375069593	375070346
chr2H	377702709	377703702
chr2H	381184663	381185935
chr2H	381885912	381886694
chr2H	382718794	382719516
chr2H	384730137	384730420
chr2H	385324651	385325431
chr2H	385641504	385641735
chr2H	388504995	388505362
chr2H	391385444	391386017
chr2H	397875248	397875759
chr2H	398366165	398366649
chr2H	400167243	400168288
chr2H	402548486	402549157
chr2H	403160144	403160844
chr2H	403161719	403162402
chr2H	403366029	403366589
chr2H	405080896	405081725
chr2H	414669237	414669731
chr2H	417923253	417924216
chr2H	424970495	424970813
chr2H	425420601	425421020
chr2H	428109533	428110504
chr2H	428976453	428977238
chr2H	430341980	430342664
chr2H	433691274	433691580
chr2H	434839767	434840678
chr2H	436229416	436231031
chr2H	437583205	437584521
chr2H	441485847	441486704
chr2H	442957912	442958304
chr2H	443632757	443633178
chr2H	445764277	445765573
chr2H	449128265	449129083
chr2H	450241549	450243297
chr2H	450499778	450501229
chr2H	450511535	450512748
chr2H	450598002	450599455
chr2H	451028781	451030272
chr2H	451292776	451294484
chr2H	454124678	454125119
chr2H	454163761	454164611
chr2H	456184486	456185801
chr2H	460002386	460002776
chr2H	461852102	461853160
chr2H	470301672	470302793
chr2H	470700122	470700390
chr2H	470858033	470859416
chr2H	470886489	470887387
chr2H	471635896	471637396
chr2H	475862268	475864251
chr2H	476750658	476750964
chr2H	481826724	481827829
chr2H	484457416	484458208
chr2H	487203507	487204129
chr2H	488850256	488850796
chr2H	490020470	490021521
chr2H	491654974	491655271
chr2H	493854811	493855545
chr2H	502132030	502132377
chr2H	502437314	502438524
chr2H	505806816	505807086
chr2H	506065226	506065641
chr2H	510166554	510168468
chr2H	511948750	511949722
chr2H	512082229	512082702
chr2H	512329504	512329972
chr2H	512580918	512582630
chr2H	513901046	513901225
chr2H	516699081	516699962
chr2H	519032952	519033570
chr2H	520346063	520347762
chr2H	521930979	521931868
chr2H	525816077	525816613
chr2H	525822845	525823855
chr2H	530276483	530278074
chr2H	530286760	530287708
chr2H	530288539	530288945
chr2H	531063747	531064935
chr2H	532084275	532085151
chr2H	534762610	534763239
chr2H	535156348	535157799
chr2H	536296949	536297707
chr2H	536506032	536506459
chr2H	537696569	537697169
chr2H	538755031	538755269
chr2H	538896552	538897987
chr2H	539074308	539076795
chr2H	543349154	543350221
chr2H	544534476	544536137
chr2H	545043628	545043969
chr2H	545087831	545089472
chr2H	545187162	545187649
chr2H	545525996	545526497
chr2H	547100950	547102726
chr2H	547633240	547634522
chr2H	548769337	548770134
chr2H	549384309	549385480
chr2H	550870222	550870789
chr2H	551065687	551066420
chr2H	551592944	551593199
chr2H	551888455	551890432
chr2H	551951989	551952574
chr2H	554532361	554532790
chr2H	554702760	554704428
chr2H	554784055	554784785
chr2H	555610131	555611209
chr2H	555844725	555845396
chr2H	556681848	556682471
chr2H	558153434	558154597
chr2H	559378303	559379065
chr2H	559407581	559408718
chr2H	559648682	559649027
chr2H	559717075	559717541
chr2H	559823522	559824592
chr2H	560690133	560690496
chr2H	561796686	561797177
chr2H	561852962	561853657
chr2H	561892614	561893080
chr2H	562266860	562267986
chr2H	562321068	562322263
chr2H	562429424	562430206
chr2H	562773569	562774819
chr2H	564494024	564495149
chr2H	564757326	564757631
chr2H	566849739	566851317
chr2H	567090502	567091431
chr2H	567967516	567968552
chr2H	568846243	568847163
chr2H	569240905	569241667
chr2H	571242598	571243308
chr2H	571924284	571925087
chr2H	572633274	572634888
chr2H	572680118	572681438
chr2H	572697806	572698306
chr2H	572805469	572806775
chr2H	572833921	572834124
chr2H	572859264	572859474
chr2H	572861488	572864338
chr2H	574999000	574999485
chr2H	579201004	579203310
chr2H	580019353	580020224
chr2H	580677724	580677944
chr2H	580679574	580679962
chr2H	580841496	580842214
chr2H	581248626	581248859
chr2H	581334151	581335198
chr2H	581585759	581586727
chr2H	582587776	582588292
chr2H	582591981	582593325
chr2H	582739434	582739773
chr2H	583027303	583027845
chr2H	583459736	583460758
chr2H	584038735	584039833
chr2H	585061863	585063660
chr2H	585673408	585674306
chr2H	585919235	585919482
chr2H	586360999	586362775
chr2H	586374921	586376170
chr2H	587079196	587079413
chr2H	587459764	587460458
chr2H	587526608	587526801
chr2H	587574136	587574564
chr2H	587732625	587733015
chr2H	588220911	588222372
chr2H	588249949	588250672
chr2H	588436400	588437085
chr2H	588458991	588459873
chr2H	588483960	588485719
chr2H	588531648	588533334
chr2H	588632947	588634539
chr2H	589693331	589694048
chr2H	590053282	590055626
chr2H	590334474	590335884
chr2H	591440374	591442445
chr2H	594722675	594724234
chr2H	594978355	594980454
chr2H	596586179	596587236
chr2H	596628181	596629150
chr2H	596773981	596774789
chr2H	596907998	596909177
chr2H	597361308	597361908
chr2H	597597174	597598804
chr2H	597752178	597752757
chr2H	597809967	597810721
chr2H	598124093	598124992
chr2H	599760114	599761085
chr2H	599998603	599998960
chr2H	600332827	600333605
chr2H	600546972	600547851
chr2H	601398129	601399092
chr2H	601733453	601733889
chr2H	602711411	602712142
chr2H	602723758	602725135
chr2H	603243133	603243992
chr2H	603244863	603245212
chr2H	603539380	603540105
chr2H	604433056	604434069
chr2H	604740622	604741751
chr2H	604901986	604903202
chr2H	604981880	604982863
chr2H	605149971	605150218
chr2H	606014925	606015690
chr2H	606018027	606019036
chr2H	606028484	606029078
chr2H	606065764	606066730
chr2H	606843330	606844222
chr2H	607186679	607188009
chr2H	607316505	607316885
chr2H	608936148	608936443
chr2H	608958667	608959375
chr2H	610846583	610847802
chr2H	611278850	611279509
chr2H	611917668	611919353
chr2H	612045163	612045653
chr2H	612301644	612303691
chr2H	612594130	612595174
chr2H	612877488	612878267
chr2H	613244893	613246742
chr2H	615131671	615132860
chr2H	615446153	615447438
chr2H	615595119	615596152
chr2H	615770682	615771223
chr2H	615792444	615794020
chr2H	615897860	615898628
chr2H	615903209	615904419
chr2H	616129196	616130345
chr2H	616151185	616152645
chr2H	616721170	616722133
chr2H	616910880	616911392
chr2H	616944963	616945179
chr2H	617251114	617252417
chr2H	617645160	617645434
chr2H	618030946	618032018
chr2H	618081958	618084221
chr2H	618216020	618217051
chr2H	618350333	618351378
chr2H	618719314	618719765
chr2H	619639054	619639334
chr2H	621904472	621905478
chr2H	622361224	622361842
chr2H	622511506	622512948
chr2H	622644207	622644658
chr2H	622669799	622670498
chr2H	624625393	624626160
chr2H	625234505	625237093
chr2H	626427325	626428157
chr2H	626466551	626468024
chr2H	626695318	626695470
chr2H	626813527	626814706
chr2H	626907967	626909608
chr2H	626936374	626937203
chr2H	626947403	626948346
chr2H	626958609	626959447
chr2H	628478133	628478475
chr2H	628495006	628495715
chr2H	628693603	628694575
chr2H	630026019	630027898
chr2H	631663864	631664910
chr2H	632867701	632867947
chr2H	633200622	633201061
chr2H	633440436	633440902
chr2H	633447053	633447799
chr2H	633463231	633463588
chr2H	633644395	633646237
chr2H	633700715	633701137
chr2H	633881586	633882060
chr2H	633897281	633898849
chr2H	634095374	634096875
chr2H	634550937	634551394
chr2H	634624332	634625839
chr2H	635299988	635301687
chr2H	635715449	635717409
chr2H	635911954	635913065
chr2H	636140877	636141589
chr2H	636691148	636691800
chr2H	637053639	637054670
chr2H	638160357	638162400
chr2H	639288225	639289151
chr2H	640036819	640038389
chr2H	640450709	640450946
chr2H	641777920	641778578
chr2H	641834478	641835077
chr2H	641839798	641841221
chr2H	641914208	641914965
chr2H	641924861	641925404
chr2H	641940420	641941113
chr2H	643341291	643342183
chr2H	643966704	643968194
chr2H	644364176	644364854
chr2H	645319122	645319589
chr2H	646382966	646383647
chr2H	647370111	647370762
chr2H	648351397	648352619
chr2H	649369007	649369308
chr2H	649372156	649372640
chr2H	649442979	649444266
chr2H	650241288	650241636
chr2H	650255691	650256579
chr2H	651926480	651927373
chr2H	652373590	652374119
chr2H	652747263	652748307
chr2H	653402077	653404377
chr2H	654580493	654582940
chr2H	654644482	654645158
chr2H	654650406	654651352
chr2H	654767141	654769006
chr2H	655305146	655306873
chr2H	656193490	656195438
chr2H	657085263	657088095
chr2H	657840887	657842636
chr2H	657962824	657965142
chr2H	658305072	658305715
chr2H	659206396	659207021
chr2H	660586359	660587239
chr2H	661230756	661231145
chr3H	2562442	2564219
chr3H	2574218	2574461
chr3H	2605387	2606959
chr3H	5104952	5105176
chr3H	5711220	5712832
chr3H	6180734	6180803
chr3H	6199415	6200272
chr3H	6490499	6491014
chr3H	6506367	6507133
chr3H	6512305	6512982
chr3H	6514899	6516692
chr3H	6713411	6714207
chr3H	6753543	6754409
chr3H	6779054	6780996
chr3H	6829588	6830773
chr3H	6891182	6892402
chr3H	6904497	6905516
chr3H	6921905	6922665
chr3H	7080156	7081132
chr3H	7216827	7217476
chr3H	7219150	7219948
chr3H	7285325	7287305
chr3H	7762503	7763018
chr3H	7861252	7861954
chr3H	7866601	7867441
chr3H	8476891	8477308
chr3H	8890029	8890256
chr3H	8897947	8898312
chr3H	11099322	11101557
chr3H	12005536	12006444
chr3H	12375960	12376959
chr3H	13206326	13206710
chr3H	13278927	13279283
chr3H	13410658	13411872
chr3H	13984481	13985142
chr3H	14008294	14009085
chr3H	14113618	14114553
chr3H	17797666	17798334
chr3H	18908540	18909169
chr3H	19968358	19968904
chr3H	22835204	22835779
chr3H	22866480	22867283
chr3H	25498228	25498906
chr3H	26416110	26417876
chr3H	26796735	26797562
chr3H	27435552	27436389
chr3H	27801282	27802357
chr3H	28665415	28665697
chr3H	29200556	29200954
chr3H	30254364	30254702
chr3H	31764821	31766013
chr3H	34484170	34484579
chr3H	36128012	36129364
chr3H	40162637	40163381
chr3H	41103014	41103376
chr3H	42452228	42453916
chr3H	42739247	42739999
chr3H	43572349	43572612
chr3H	43618649	43619427
chr3H	44641463	44642155
chr3H	44767779	44768406
chr3H	45141318	45144034
chr3H	45292631	45295337
chr3H	45353477	45354120
chr3H	45425348	45427170
chr3H	47540747	47541241
chr3H	47657681	47658312
chr3H	47930720	47932194
chr3H	47936107	47937147
chr3H	48337978	48338444
chr3H	50069887	50071719
chr3H	50615214	50615952
chr3H	55060670	55061183
chr3H	55831589	55831901
chr3H	56357429	56358468
chr3H	56438516	56440029
chr3H	56576904	56577523
chr3H	57070125	57070979
chr3H	60118735	60118939
chr3H	61516641	61518710
chr3H	61829435	61829893
chr3H	66199593	66200468
chr3H	66623480	66624215
chr3H	72711393	72711944
chr3H	73578951	73579661
chr3H	75570336	75570805
chr3H	85301569	85303232
chr3H	85309717	85309946
chr3H	86214078	86214646
chr3H	86793174	86794371
chr3H	86885003	86886352
chr3H	87931804	87933988
chr3H	89095556	89096112
chr3H	89757569	89757986
chr3H	90535551	90537185
chr3H	91159018	91159694
chr3H	91424293	91424793
chr3H	95467090	95468043
chr3H	97591865	97593050
chr3H	97601313	97601760
chr3H	98229451	98230610
chr3H	104279451	104280367
chr3H	105891247	105891923
chr3H	108233770	108235276
chr3H	108239008	108240781
chr3H	108247562	108248588
chr3H	109309804	109310310
chr3H	112791235	112791753
chr3H	114013909	114014137
chr3H	115335479	115336687
chr3H	117503110	117504565
chr3H	119565792	119566480
chr3H	119613614	119614052
chr3H	120400933	120401385
chr3H	121155675	121155871
chr3H	122240801	122242397
chr3H	122846977	122848249
chr3H	123548163	123550030
chr3H	123686639	123687353
chr3H	124249615	124250437
chr3H	124613847	124614231
chr3H	124832739	124834027
chr3H	128332461	128334189
chr3H	128618976	128620265
chr3H	128655135	128656087
chr3H	129435303	129436031
chr3H	130573214	130574427
chr3H	133321726	133322302
chr3H	134943880	134944574
chr3H	136976890	136977526
chr3H	147427906	147428394
chr3H	149230337	149231107
chr3H	153885798	153887337
chr3H	153897307	153898170
chr3H	154909363	154910473
chr3H	155714656	155715773
chr3H	157159733	157159943
chr3H	158250438	158250717
chr3H	161817092	161817436
chr3H	162202570	162202710
chr3H	162841981	162842666
chr3H	166521418	166522982
chr3H	166907997	166908750
chr3H	166971229	166971606
chr3H	170164666	170165368
chr3H	173376081	173376657
chr3H	174643432	174643659
chr3H	175607757	175608597
chr3H	175974668	175975396
chr3H	179819337	179820409
chr3H	182382516	182383579
chr3H	187272142	187272819
chr3H	188276745	188277104
chr3H	191098543	191099202
chr3H	194727416	194727632
chr3H	195535368	195537054
chr3H	196030764	196032133
chr3H	200248614	200249780
chr3H	200578922	200579750
chr3H	200581319	200581558
chr3H	203724122	203725079
chr3H	204995117	204995886
chr3H	205474620	205476038
chr3H	206318001	206319178
chr3H	206352702	206353727
chr3H	206610330	206611301
chr3H	209952325	209952657
chr3H	212496869	212497727
chr3H	218379615	218380587
chr3H	218830577	218831185
chr3H	222039308	222039544
chr3H	223979018	223979987
chr3H	225927561	225928205
chr3H	225942285	225943303
chr3H	228138206	228139492
chr3H	228695394	228695769
chr3H	233634922	233635826
chr3H	235039036	235039956
chr3H	235733245	235734282
chr3H	236784884	236785836
chr3H	237203169	237203499
chr3H	237661855	237662293
chr3H	237805832	237806086
chr3H	239901638	239903627
chr3H	243215126	243215743
chr3H	245730932	245731608
chr3H	246708766	246709257
chr3H	248499483	248499761
chr3H	250127721	250128369
chr3H	250698450	250699221
chr3H	252036369	252037331
chr3H	252986710	252987762
chr3H	253124822	253125747
chr3H	253994659	253995333
chr3H	258076671	258076970
chr3H	258192295	258192690
chr3H	259130966	259131972
chr3H	262186243	262187058
chr3H	263514721	263515525
chr3H	266966207	266967164
chr3H	267014865	267015760
chr3H	272786203	272786949
chr3H	273852097	273853062
chr3H	276184113	276184841
chr3H	276908229	276909877
chr3H	283693010	283694357
chr3H	284901209	284902050
chr3H	288714277	288715325
chr3H	288819252	288819830
chr3H	288986265	288987329
chr3H	297271792	297272442
chr3H	300826319	300827134
chr3H	301199123	301199910
chr3H	304347753	304348658
chr3H	305695328	305696351
chr3H	310361229	310361453
chr3H	311836210	311837147
chr3H	312863117	312864243
chr3H	317422509	317422916
chr3H	324261498	324261893
chr3H	324509069	324509667
chr3H	326406752	326407362
chr3H	328475822	328476250
chr3H	328599062	328600038
chr3H	330181149	330181563
chr3H	336187640	336187822
chr3H	337809490	337809808
chr3H	340199989	340200705
chr3H	341831986	341832166
chr3H	342081540	342082046
chr3H	342913086	342913937
chr3H	343096762	343097576
chr3H	348298403	348299002
chr3H	351131908	351132879
chr3H	352479813	352480734
chr3H	353523646	353523912
chr3H	358131568	358131810
chr3H	366800843	366801332
chr3H	367768333	367769178
chr3H	376047621	376048019
chr3H	376413080	376414020
chr3H	376974847	376976167
chr3H	379153014	379153383
chr3H	379976266	379978014
chr3H	380866101	380866985
chr3H	382131442	382132057
chr3H	382992528	382993273
chr3H	391910227	391910906
chr3H	394074218	394075478
chr3H	394344021	394344426
chr3H	395466643	395467042
chr3H	395848399	395848880
chr3H	396732313	396733125
chr3H	398638079	398639149
chr3H	402198761	402200404
chr3H	403213217	403215865
chr3H	405954243	405954939
chr3H	406018538	406018989
chr3H	406465563	406466253
chr3H	407801619	407802601
chr3H	409661842	409662750
chr3H	410536668	410537408
chr3H	411034996	411035878
chr3H	414833533	414834824
chr3H	418357648	418358016
chr3H	420682966	420683281
chr3H	424058485	424059582
chr3H	424507240	424507523
chr3H	425215779	425216165
chr3H	426089792	426090354
chr3H	428590532	428591732
chr3H	429005406	429006015
chr3H	430729786	430731403
chr3H	431528891	431529516
chr3H	438126770	438127397
chr3H	441740976	441742139
chr3H	443170677	443171960
chr3H	444476102	444477936
chr3H	444727330	444728361
chr3H	444730822	444731944
chr3H	449776952	449777818
chr3H	450494530	450495263
chr3H	453822551	453823343
chr3H	453866466	453867315
chr3H	454034681	454035175
chr3H	454308126	454308400
chr3H	454750467	454750928
chr3H	456473352	456474275
chr3H	457104624	457105686
chr3H	457106486	457106748
chr3H	457651065	457651946
chr3H	457741200	457741840
chr3H	458294427	458294965
chr3H	459790082	459790850
chr3H	460384840	460385215
chr3H	463393238	463394212
chr3H	463743987	463744986
chr3H	464413861	464414734
chr3H	464419888	464420678
chr3H	465590338	465591359
chr3H	468723027	468724095
chr3H	470668918	470669331
chr3H	470854745	470855119
chr3H	470867336	470868246
chr3H	471244498	471244951
chr3H	472768945	472769639
chr3H	473124592	473125023
chr3H	473212191	473213680
chr3H	476535414	476536738
chr3H	477175968	477176723
chr3H	478239603	478240092
chr3H	479179947	479182057
chr3H	480808234	480808436
chr3H	482384524	482386177
chr3H	484603530	484605559
chr3H	484779719	484780799
chr3H	486177839	486180068
chr3H	486798488	486798962
chr3H	486836758	486838143
chr3H	489089147	489089793
chr3H	490829468	490830071
chr3H	492487710	492488657
chr3H	492606549	492607320
chr3H	493053181	493053692
chr3H	494948080	494949278
chr3H	497266752	497267912
chr3H	497310964	497311519
chr3H	497490206	497491462
chr3H	498113501	498114404
chr3H	498417557	498418581
chr3H	498629322	498630570
chr3H	499552926	499553727
chr3H	500900112	500901163
chr3H	507792571	507793059
chr3H	508288748	508289083
chr3H	509852654	509853089
chr3H	510134339	510135203
chr3H	510143447	510144145
chr3H	516416079	516417635
chr3H	516632563	516633498
chr3H	519125655	519126317
chr3H	520553471	520554824
chr3H	520809250	520809800
chr3H	521028242	521028436
chr3H	522996431	522996918
chr3H	524776488	524778670
chr3H	526684841	526685407
chr3H	527757168	527757865
chr3H	528080313	528080775
chr3H	531242092	531243056
chr3H	531335698	531337206
chr3H	531547595	531548043
chr3H	531799482	531800280
chr3H	532071810	532072261
chr3H	532225293	532226714
chr3H	532433051	532433816
chr3H	532967519	532969386
chr3H	533253243	533254424
chr3H	534028165	534028451
chr3H	534066098	534067092
chr3H	534141208	534142859
chr3H	534452894	534454025
chr3H	534483775	534485608
chr3H	534495785	534495982
chr3H	534497773	534499323
chr3H	534515054	534515215
chr3H	535451755	535452611
chr3H	535584718	535585755
chr3H	536100862	536102947
chr3H	538685215	538685899
chr3H	539783036	539784581
chr3H	539843345	539844207
chr3H	540375151	540375918
chr3H	541220197	541220547
chr3H	541228563	541230677
chr3H	541256636	541257847
chr3H	543686596	543688396
chr3H	544927326	544928592
chr3H	545399252	545400925
chr3H	545553847	545554427
chr3H	545841099	545841519
chr3H	545899652	545901751
chr3H	546657456	546657886
chr3H	546737702	546739326
chr3H	546906166	546906824
chr3H	546990191	546990880
chr3H	547541403	547542516
chr3H	547622406	547623127
chr3H	547938179	547938767
chr3H	548528768	548529420
chr3H	548580115	548581321
chr3H	548809448	548810129
chr3H	548812747	548813915
chr3H	548815596	548815848
chr3H	549082459	549083253
chr3H	549095713	549097363
chr3H	549102154	549103670
chr3H	550655096	550655807
chr3H	551771450	551771849
chr3H	551966963	551967621
chr3H	551974008	551974624
chr3H	552373375	552374578
chr3H	553228373	553229431
chr3H	553267309	553267830
chr3H	553279844	553280621
chr3H	554515429	554515770
chr3H	554557392	554558436
chr3H	554865451	554866817
chr3H	555795736	555796806
chr3H	556067787	556069194
chr3H	556150897	556152814
chr3H	556819089	556820746
chr3H	556830312	556831653
chr3H	557837478	557837853
chr3H	558193388	558195292
chr3H	558207695	558208768
chr3H	558336764	558337690
chr3H	558693476	558694071
chr3H	558849107	558849284
chr3H	559524003	559524727
chr3H	561246749	561249389
chr3H	561356585	561356813
chr3H	562152411	562152684
chr3H	562153962	562154378
chr3H	562286673	562288675
chr3H	562574852	562575340
chr3H	562723800	562723955
chr3H	562725008	562725755
chr3H	563313697	563315037
chr3H	563651902	563652481
chr3H	563910388	563911092
chr3H	563951081	563952514
chr3H	564615663	564616373
chr3H	564672357	564672969
chr3H	564683623	564684766
chr3H	565039031	565040972
chr3H	565059586	565060206
chr3H	565061066	565061619
chr3H	565065246	565066466
chr3H	565086365	565087149
chr3H	565100780	565102293
chr3H	566867883	566869483
chr3H	566923049	566924192
chr3H	567174887	567176834
chr3H	568423041	568424765
chr3H	568472911	568474061
chr3H	569444014	569444866
chr3H	570456722	570457407
chr3H	570641533	570641930
chr3H	571214343	571215330
chr3H	571738175	571738384
chr3H	574471918	574472525
chr3H	574750117	574750327
chr3H	574751094	574751628
chr3H	574764058	574764660
chr3H	574806054	574807665
chr3H	575111626	575113350
chr3H	575666076	575666695
chr3H	577075322	577075374
chr3H	578532684	578534252
chr3H	578546122	578547234
chr3H	578569747	578572103
chr3H	578661610	578662783
chr3H	578666057	578666125
chr3H	579037222	579037359
chr3H	579108642	579109522
chr3H	579421259	579422287
chr3H	579681373	579681756
chr3H	579948483	579949242
chr3H	580201602	580202300
chr3H	580203276	580204847
chr3H	580780114	580781801
chr3H	582297503	582297909
chr3H	583432810	583433499
chr3H	583609627	583610701
chr3H	583789747	583790427
chr3H	583997925	583998344
chr3H	584012026	584012921
chr3H	584521248	584522172
chr3H	586749159	586750060
chr3H	587617925	587618589
chr3H	588789297	588790199
chr3H	590361473	590362724
chr3H	592729683	592730197
chr3H	592806759	592807031
chr3H	593027942	593029204
chr3H	593075425	593075881
chr3H	593076648	593077077
chr3H	593097863	593098470
chr3H	593165753	593167820
chr3H	593183876	593184459
chr3H	593200542	593201481
chr3H	593202263	593203138
chr3H	593207221	593208958
chr3H	595057237	595058107
chr3H	595080084	595082156
chr3H	595256483	595257328
chr3H	596069671	596072018
chr3H	596340706	596342199
chr3H	596375010	596375658
chr3H	597879166	597880576
chr3H	599200150	599201272
chr3H	600282085	600284402
chr3H	600356956	600357577
chr3H	600405655	600406285
chr3H	600748365	600748925
chr3H	604364354	604364802
chr3H	604536700	604537182
chr3H	604901526	604902202
chr3H	605684844	605685388
chr3H	610468396	610468920
chr3H	611894159	611894275
chr3H	614478701	614478984
chr3H	614624658	614625089
chr3H	616407122	616407481
chr4H	1608078	1608643
chr4H	2289931	2290500
chr4H	2817097	2819079
chr4H	4167160	4167438
chr4H	4803853	4804662
chr4H	4875816	4876443
chr4H	4881983	4882721
chr4H	5719878	5720226
chr4H	5735720	5738560
chr4H	5909141	5909572
chr4H	5913045	5913871
chr4H	6771361	6772553
chr4H	7297547	7298188
chr4H	7677622	7678162
chr4H	7686959	7687122
chr4H	7696312	7698067
chr4H	8184657	8185291
chr4H	8767228	8767891
chr4H	9532365	9532572
chr4H	11166385	11167272
chr4H	11401516	11402002
chr4H	11407635	11408154
chr4H	11850888	11852571
chr4H	12573158	12573600
chr4H	13337197	13337809
chr4H	14187340	14188642
chr4H	14513454	14515270
chr4H	14539453	14541467
chr4H	15076534	15077706
chr4H	15081258	15081658
chr4H	15082456	15083122
chr4H	15085834	15088476
chr4H	15259449	15260774
chr4H	16429923	16430497
chr4H	16702741	16703646
chr4H	19153331	19153525
chr4H	19676079	19677887
chr4H	19746018	19747196
chr4H	20122797	20123349
chr4H	20225140	20225645
chr4H	23147390	23148612
chr4H	23491301	23491892
chr4H	26159611	26163034
chr4H	26165410	26165703
chr4H	26174076	26175628
chr4H	26308093	26309611
chr4H	26314704	26317099
chr4H	26328467	26329859
chr4H	29738058	29739307
chr4H	33922552	33924169
chr4H	34044309	34044891
chr4H	34557619	34557815
chr4H	36528470	36529011
chr4H	36748344	36748721
chr4H	37411319	37412870
chr4H	37423407	37423874
chr4H	40215883	40216095
chr4H	40216885	40217892
chr4H	40240768	40241641
chr4H	40353314	40353812
chr4H	41331802	41332460
chr4H	41529233	41529570
chr4H	43041759	43043380
chr4H	44116429	44117247
chr4H	46950295	46951099
chr4H	47364669	47364887
chr4H	49620343	49622450
chr4H	49756899	49759213
chr4H	49779255	49780635
chr4H	49854939	49855606
chr4H	49941673	49942916
chr4H	51811982	51814580
chr4H	58025479	58026011
chr4H	59390331	59391006
chr4H	62959179	62959864
chr4H	62968183	62968282
chr4H	63158234	63158586
chr4H	65397589	65398637
chr4H	66996735	66997430
chr4H	71026203	71026794
chr4H	71282523	71284450
chr4H	73360930	73362220
chr4H	75523107	75524215
chr4H	77172984	77173757
chr4H	78014608	78015407
chr4H	81069666	81070494
chr4H	82123384	82124548
chr4H	84861815	84862737
chr4H	90327009	90328723
chr4H	92985567	92986405
chr4H	92990351	92991102
chr4H	93084500	93085007
chr4H	97478792	97478953
chr4H	101809229	101810068
chr4H	103450806	103451181
chr4H	104247423	104248689
chr4H	105142539	105143288
chr4H	106512115	106513016
chr4H	117209713	117210668
chr4H	118883586	118884162
chr4H	123185118	123186303
chr4H	124278574	124279216
chr4H	124891219	124891945
chr4H	125088713	125089395
chr4H	127796746	127798005
chr4H	133160032	133161067
chr4H	140437216	140437819
chr4H	143104978	143105602
chr4H	143951452	143952155
chr4H	149396400	149396932
chr4H	155904152	155904451
chr4H	156172434	156172741
chr4H	156542023	156542875
chr4H	156673203	156674309
chr4H	158448228	158448621
chr4H	159837522	159837828
chr4H	160036745	160037633
chr4H	160822503	160822825
chr4H	165501634	165502518
chr4H	166985985	166986856
chr4H	172684904	172685572
chr4H	173579801	173579987
chr4H	174829736	174830105
chr4H	177120097	177121088
chr4H	180454007	180454246
chr4H	180455120	180456262
chr4H	180555554	180556275
chr4H	183872298	183873147
chr4H	185564446	185565412
chr4H	185867899	185869117
chr4H	186876811	186877334
chr4H	188515540	188516463
chr4H	191571606	191572528
chr4H	198419417	198420271
chr4H	199433433	199434442
chr4H	202345882	202346774
chr4H	204009039	204009965
chr4H	209297025	209297687
chr4H	209783137	209783967
chr4H	212037307	212037850
chr4H	217935014	217935891
chr4H	218137420	218138303
chr4H	218329257	218329806
chr4H	220448711	220448880
chr4H	224716979	224717215
chr4H	225273210	225273850
chr4H	228764907	228765878
chr4H	228977352	228978378
chr4H	229462765	229463927
chr4H	241181771	241182500
chr4H	244966371	244966573
chr4H	251367259	251368561
chr4H	251859841	251860880
chr4H	257676710	257677305
chr4H	258263985	258264880
chr4H	260504788	260505319
chr4H	265176755	265177594
chr4H	268000654	268002264
chr4H	269732331	269733423
chr4H	270218239	270218696
chr4H	272459553	272460814
chr4H	272667356	272668305
chr4H	272912537	272913485
chr4H	282284252	282284960
chr4H	288469471	288470287
chr4H	289531605	289532495
chr4H	290574331	290575125
chr4H	290920271	290921547
chr4H	291113451	291114414
chr4H	291487291	291488207
chr4H	291980217	291981076
chr4H	292745198	292745949
chr4H	293032869	293033715
chr4H	296083546	296083846
chr4H	297271163	297272214
chr4H	299358293	299358961
chr4H	301900225	301901305
chr4H	303836630	303837303
chr4H	304018194	304019954
chr4H	304077744	304078484
chr4H	306748376	306748580
chr4H	308097857	308098793
chr4H	308448595	308449309
chr4H	309452978	309453995
chr4H	309837876	309838270
chr4H	311310275	311311134
chr4H	312742515	312743385
chr4H	313784908	313786258
chr4H	313972510	313972774
chr4H	315002669	315003341
chr4H	315823035	315823893
chr4H	320325174	320326185
chr4H	320453696	320454347
chr4H	320636334	320636720
chr4H	322757935	322759539
chr4H	323598499	323599102
chr4H	325831562	325832631
chr4H	326286940	326287822
chr4H	326361047	326361502
chr4H	329556465	329557368
chr4H	329729728	329730827
chr4H	330738996	330739601
chr4H	332122787	332123053
chr4H	334043580	334044280
chr4H	336393829	336394961
chr4H	337487191	337488093
chr4H	337580555	337581110
chr4H	340153716	340154473
chr4H	340437556	340438243
chr4H	346414935	346415098
chr4H	352063917	352064708
chr4H	355627884	355628037
chr4H	356198843	356199210
chr4H	356344086	356345171
chr4H	357513007	357513630
chr4H	358439795	358440348
chr4H	359112745	359113146
chr4H	359231964	359232795
chr4H	366724981	366725249
chr4H	370945330	370946103
chr4H	372305136	372305840
chr4H	377264856	377265596
chr4H	379167050	379167937
chr4H	381415039	381415896
chr4H	383283497	383284595
chr4H	383967606	383968074
chr4H	385558679	385559353
chr4H	386355927	386356708
chr4H	386587467	386587835
chr4H	386631021	386631784
chr4H	388680177	388681065
chr4H	393532069	393532837
chr4H	394645767	394646741
chr4H	396080689	396081169
chr4H	397643808	397644122
chr4H	399851169	399851878
chr4H	400021492	400021814
chr4H	400216549	400217754
chr4H	403153844	403154976
chr4H	403213771	403214633
chr4H	403619839	403620706
chr4H	404699240	404700013
chr4H	405664518	405665270
chr4H	405805568	405806773
chr4H	406337702	406338685
chr4H	407628925	407629765
chr4H	407705508	407706763
chr4H	407890920	407891924
chr4H	412876908	412878431
chr4H	413642833	413643660
chr4H	416948580	416949272
chr4H	420903447	420904046
chr4H	423197992	423198452
chr4H	423307805	423309853
chr4H	423383398	423384820
chr4H	431002979	431003522
chr4H	432489683	432490196
chr4H	433518820	433519614
chr4H	433529949	433531432
chr4H	434383023	434383686
chr4H	434546553	434547162
chr4H	435550798	435551677
chr4H	435552365	435553167
chr4H	435698339	435698938
chr4H	435927017	435928059
chr4H	436680683	436681152
chr4H	438007517	438008183
chr4H	438760127	438761076
chr4H	438779516	438779967
chr4H	439957469	439958688
chr4H	440192087	440193356
chr4H	448210714	448212000
chr4H	449232826	449233067
chr4H	449440518	449441671
chr4H	449855910	449856394
chr4H	450239993	450241019
chr4H	450801568	450801977
chr4H	451525619	451526064
chr4H	455546409	455547764
chr4H	456197353	456198473
chr4H	456500986	456501909
chr4H	457059158	457060226
chr4H	457518291	457518722
chr4H	458353125	458354079
chr4H	460883369	460883629
chr4H	463161101	463161574
chr4H	466678763	466678959
chr4H	467322335	467323638
chr4H	469504234	469504388
chr4H	475554333	475555577
chr4H	477137053	477139115
chr4H	477783664	477784743
chr4H	479958576	479960204
chr4H	481360695	481361577
chr4H	482779904	482780983
chr4H	486928621	486929257
chr4H	488423030	488423535
chr4H	488798856	488800623
chr4H	490221641	490223198
chr4H	491957173	491958480
chr4H	495165838	495166527
chr4H	496516969	496518687
chr4H	497797745	497798773
chr4H	497800393	497801254
chr4H	497896721	497897771
chr4H	499361967	499362230
chr4H	500742877	500743708
chr4H	503655417	503657521
chr4H	503658144	503658681
chr4H	503756734	503758684
chr4H	503759615	503760537
chr4H	503821107	503821618
chr4H	505024855	505026198
chr4H	506098285	506098719
chr4H	506346966	506347456
chr4H	506654480	506655105
chr4H	507562147	507562984
chr4H	507962986	507963708
chr4H	508513902	508515146
chr4H	510040903	510041911
chr4H	510634022	510634892
chr4H	512881831	512882282
chr4H	513045152	513045647
chr4H	515181958	515182266
chr4H	516911201	516911602
chr4H	517676109	517676704
chr4H	518324411	518325374
chr4H	518582630	518583398
chr4H	520565599	520568132
chr4H	521174917	521175521
chr4H	522231187	522231805
chr4H	522237490	522238283
chr4H	523692163	523692382
chr4H	523696138	523697898
chr4H	527765257	527766074
chr4H	528778984	528779978
chr4H	529053142	529053479
chr4H	530453694	530455298
chr4H	531094911	531096017
chr4H	534969985	534970725
chr4H	536118782	536119166
chr4H	536750459	536751953
chr4H	537777504	537778247
chr4H	540100027	540100959
chr4H	541241079	541241658
chr4H	541251094	541251669
chr4H	542583428	542583931
chr4H	542832165	542834256
chr4H	542839390	542840777
chr4H	543848540	543849043
chr4H	544003390	544004473
chr4H	545867527	545868266
chr4H	547166706	547168371
chr4H	547595593	547596296
chr4H	547797497	547798698
chr4H	548078678	548080520
chr4H	549016524	549017771
chr4H	549493304	549493903
chr4H	549518547	549520172
chr4H	549656571	549658314
chr4H	550174365	550175880
chr4H	550491740	550492830
chr4H	550983664	550984940
chr4H	551961319	551962759
chr4H	552165943	552166718
chr4H	552286948	552288212
chr4H	553177719	553178109
chr4H	553185769	553186040
chr4H	553625327	553626242
chr4H	555764300	555764665
chr4H	555782043	555782376
chr4H	557663188	557663609
chr4H	558602856	558604524
chr4H	559449140	559451425
chr4H	559894650	559896699
chr4H	559933587	559934724
chr4H	559975907	559977260
chr4H	561896328	561897279
chr4H	561907717	561908978
chr4H	561950617	561952016
chr4H	561970018	561971543
chr4H	563129171	563130244
chr4H	564840598	564842298
chr4H	564854843	564855574
chr4H	565150454	565151649
chr4H	565299223	565301985
chr4H	565416742	565417220
chr4H	565924222	565925939
chr4H	566186325	566187206
chr4H	567074994	567076389
chr4H	567856896	567858615
chr4H	567866464	567866923
chr4H	569519710	569521895
chr4H	569533264	569535298
chr4H	569554150	569554764
chr4H	571473419	571473726
chr4H	571729113	571730084
chr4H	572093139	572093998
chr4H	572504657	572505205
chr4H	574283997	574286671
chr4H	577226876	577227662
chr4H	577232885	577233785
chr4H	577819808	577820777
chr4H	578205527	578206624
chr4H	581769866	581770238
chr4H	582080521	582081416
chr4H	582692573	582694094
chr4H	583573768	583574963
chr4H	583586116	583587545
chr4H	584006636	584007883
chr4H	586261052	586261641
chr4H	587315102	587316979
chr4H	588277149	588277960
chr4H	589833660	589834040
chr4H	589850058	589850681
chr4H	590873206	590874146
chr4H	592159858	592160818
chr4H	592224672	592224845
chr4H	592225559	592226048
chr4H	592385956	592387783
chr4H	592402657	592403885
chr4H	592814177	592816166
chr4H	593336626	593337199
chr4H	593355996	593356383
chr4H	593415908	593416833
chr4H	594332635	594333280
chr4H	594353102	594353995
chr4H	594354749	594355533
chr4H	594397550	594400001
chr4H	595594347	595596178
chr4H	596327840	596328127
chr4H	596681202	596682288
chr4H	597872270	597873726
chr4H	597893437	597893983
chr4H	598766479	598767197
chr4H	598768392	598768661
chr4H	598770061	598770608
chr4H	598923014	598923369
chr4H	599053056	599054013
chr4H	599307133	599307519
chr4H	602096802	602097710
chr4H	602233557	602234705
chr4H	603278321	603278859
chr4H	603691023	603692440
chr4H	604193647	604194858
chr4H	608122597	608123821
chr5H	4813253	4814159
chr5H	4865398	4866206
chr5H	6975950	6977272
chr5H	9521199	9522196
chr5H	9837397	9838504
chr5H	10114252	10115317
chr5H	10426603	10426965
chr5H	12081525	12082232
chr5H	14615752	14617294
chr5H	16159871	16161084
chr5H	16543430	16544287
chr5H	21096685	21097421
chr5H	33663194	33663790
chr5H	41619302	41619750
chr5H	42108780	42109138
chr5H	42597560	42598008
chr5H	44640280	44641915
chr5H	45094054	45094951
chr5H	48866643	48867334
chr5H	52331774	52332655
chr5H	52338250	52339162
chr5H	59595592	59597002
chr5H	60180828	60180980
chr5H	63968240	63968965
chr5H	67045413	67046111
chr5H	69290112	69291008
chr5H	69629199	69630313
chr5H	71723903	71724805
chr5H	71847284	71848466
chr5H	72237922	72238856
chr5H	80698802	80699695
chr5H	90190665	90191324
chr5H	90992571	90993347
chr5H	92404869	92405699
chr5H	92605479	92606600
chr5H	94249920	94250815
chr5H	98976702	98977286
chr5H	100146080	100146948
chr5H	101493582	101493874
chr5H	101796109	101797023
chr5H	105624530	105625538
chr5H	112037235	112037863
chr5H	113127152	113127447
chr5H	122875476	122876075
chr5H	123959753	123960256
chr5H	138156106	138157058
chr5H	139270826	139271226
chr5H	139371181	139371488
chr5H	140749092	140749745
chr5H	141272758	141273498
chr5H	143061169	143062166
chr5H	152690394	152690909
chr5H	159155694	159155857
chr5H	170845677	170846476
chr5H	171168840	171170230
chr5H	182175636	182176050
chr5H	182186138	182186591
chr5H	183538769	183539704
chr5H	185088391	185089299
chr5H	185421438	185422054
chr5H	186365731	186366514
chr5H	187830361	187830800
chr5H	189090423	189090959
chr5H	191072308	191072668
chr5H	193169714	193170367
chr5H	193436937	193437313
chr5H	194306105	194306962
chr5H	195225176	195225936
chr5H	197295285	197296037
chr5H	198940866	198942133
chr5H	207225315	207226493
chr5H	209438961	209440114
chr5H	209579593	209580603
chr5H	211546124	211546451
chr5H	214320657	214321733
chr5H	215413055	215414284
chr5H	219630404	219631520
chr5H	219672852	219673392
chr5H	222687841	222688722
chr5H	227701767	227702720
chr5H	233140906	233141905
chr5H	236313080	236313475
chr5H	237549234	237549825
chr5H	237820814	237821695
chr5H	241805779	241806173
chr5H	242983349	242983869
chr5H	247252994	247254032
chr5H	248082362	248083462
chr5H	254237295	254237917
chr5H	263143002	263143698
chr5H	269097597	269098205
chr5H	269188778	269189498
chr5H	269633818	269635277
chr5H	270475108	270475899
chr5H	273726979	273727558
chr5H	274368083	274369779
chr5H	274497867	274498857
chr5H	274558097	274559069
chr5H	276990164	276991396
chr5H	279462427	279463299
chr5H	280277417	280277727
chr5H	283288318	283289147
chr5H	286517652	286518076
chr5H	286682320	286682727
chr5H	286788599	286789645
chr5H	288555598	288555870
chr5H	296996910	296997707
chr5H	299698200	299698701
[truncated: 1,160 more rows]

## Sheet: 4DAG
Table S3. Coordinates of robust cCREs in MorexV3 genome across four developmental stages (related to Figure 2B) - 4DAG embryo
chr1H	531689	531910
chr1H	535472	535945
chr1H	1135208	1135516
chr1H	1494707	1495465
chr1H	1748075	1749007
chr1H	1751821	1752187
chr1H	2097440	2097907
chr1H	2275673	2277349
chr1H	4995788	4996663
chr1H	5027025	5027533
chr1H	5047320	5049180
chr1H	5382096	5383054
chr1H	5875706	5875973
chr1H	5879387	5880014
chr1H	5941716	5942043
chr1H	6062506	6063004
chr1H	6667540	6669266
chr1H	7753775	7755418
chr1H	9293804	9294191
chr1H	9459324	9460687
chr1H	9591685	9592094
chr1H	9594450	9595453
chr1H	9952037	9952465
chr1H	10046496	10047939
chr1H	10127401	10128175
chr1H	10794454	10795255
chr1H	10839330	10839679
chr1H	11476656	11477313
chr1H	12062372	12063178
chr1H	12658959	12659561
chr1H	12810316	12811278
chr1H	13174320	13175311
chr1H	13234969	13235794
chr1H	13323864	13324719
chr1H	13445893	13446334
chr1H	14169862	14170110
chr1H	14323528	14323792
chr1H	15444053	15445250
chr1H	15456924	15458450
chr1H	15488003	15490799
chr1H	15499023	15499675
chr1H	15507915	15508347
chr1H	15667202	15667418
chr1H	15719628	15720595
chr1H	16062116	16063304
chr1H	17839840	17840066
chr1H	19816686	19817119
chr1H	20279895	20280396
chr1H	20448180	20448956
chr1H	20837040	20838645
chr1H	20842919	20843894
chr1H	20927118	20928525
chr1H	21001277	21002217
chr1H	21386247	21386956
chr1H	21457786	21458906
chr1H	21465019	21466278
chr1H	21473062	21473669
chr1H	21509346	21509892
chr1H	22089855	22090419
chr1H	22356507	22357236
chr1H	22881215	22882800
chr1H	23490325	23490821
chr1H	23909425	23909881
chr1H	24027728	24028355
chr1H	24145875	24146510
chr1H	24297822	24298103
chr1H	24393126	24394011
chr1H	24451249	24451770
chr1H	24984244	24984925
chr1H	25687382	25687714
chr1H	26170255	26170914
chr1H	26299504	26300769
chr1H	27066530	27067345
chr1H	29892996	29893825
chr1H	29940736	29942151
chr1H	29946637	29947612
chr1H	29963064	29964417
chr1H	29970124	29971175
chr1H	32560916	32561166
chr1H	32692078	32693348
chr1H	32704055	32704808
chr1H	32715999	32717527
chr1H	34869552	34871084
chr1H	34881924	34883077
chr1H	34995840	34996957
chr1H	35105381	35106398
chr1H	35115367	35117005
chr1H	36411645	36412709
chr1H	37725832	37726326
chr1H	37824332	37824777
chr1H	38501806	38502743
chr1H	40325637	40327075
chr1H	41426785	41427753
chr1H	42015341	42017335
chr1H	42021972	42022286
chr1H	42026367	42026753
chr1H	42848256	42849120
chr1H	44769144	44769433
chr1H	44780035	44780616
chr1H	46194623	46196870
chr1H	46231571	46232104
chr1H	46816104	46816301
chr1H	47438170	47439376
chr1H	47447035	47447598
chr1H	47732531	47733004
chr1H	47744803	47745222
chr1H	51277396	51277779
chr1H	52359754	52360055
chr1H	52460703	52462388
chr1H	53359090	53360397
chr1H	53833723	53835560
chr1H	55356782	55358623
chr1H	56209887	56210380
chr1H	56946297	56947249
chr1H	57478564	57479487
chr1H	57484801	57485137
chr1H	57907490	57909330
chr1H	59365099	59365421
chr1H	59592656	59593131
chr1H	59604679	59605459
chr1H	59952821	59954531
chr1H	59965737	59966388
chr1H	60088676	60089840
chr1H	60840572	60841665
chr1H	61263484	61263926
chr1H	61308327	61309828
chr1H	61747384	61747879
chr1H	70294099	70296092
chr1H	71452593	71453471
chr1H	72576663	72577647
chr1H	72621047	72621272
chr1H	72886376	72886838
chr1H	72896496	72896748
chr1H	73052941	73054109
chr1H	76643193	76643517
chr1H	78341560	78342020
chr1H	79676214	79676750
chr1H	81192735	81193116
chr1H	81194545	81195596
chr1H	81336147	81337379
chr1H	83303436	83304367
chr1H	83820685	83821983
chr1H	88298502	88299249
chr1H	88589131	88590165
chr1H	89071505	89071817
chr1H	89255540	89256247
chr1H	93193097	93194111
chr1H	93707244	93707620
chr1H	95610282	95610871
chr1H	98188373	98188827
chr1H	98196426	98196988
chr1H	98802302	98803065
chr1H	101515038	101515395
chr1H	101874996	101876981
chr1H	102190086	102190340
chr1H	104277643	104278428
chr1H	104442515	104443549
chr1H	105839920	105841162
chr1H	106892202	106892599
chr1H	107767244	107768379
chr1H	108195870	108196875
chr1H	108506208	108506718
chr1H	109346677	109347690
chr1H	110308107	110308987
chr1H	116403078	116403815
chr1H	117998768	117999528
chr1H	119660913	119662372
chr1H	119685837	119687514
chr1H	121899203	121900236
chr1H	121903746	121904463
chr1H	122852479	122853057
chr1H	124035307	124035906
chr1H	124304544	124305127
chr1H	126745771	126746738
chr1H	128125892	128126707
chr1H	129343436	129344671
chr1H	136448053	136449285
chr1H	140103443	140104652
chr1H	141273525	141273743
chr1H	144354087	144355306
chr1H	145144663	145145048
chr1H	145996575	145997884
chr1H	146387280	146388266
chr1H	152703282	152704244
chr1H	153009044	153009933
chr1H	154394154	154395133
chr1H	154742578	154744171
chr1H	154869052	154869796
chr1H	155391702	155392386
chr1H	156366262	156367068
chr1H	157008032	157009043
chr1H	162317487	162318572
chr1H	163102540	163103519
chr1H	164011072	164012329
chr1H	164508326	164509792
chr1H	164517296	164518658
chr1H	170767067	170767833
chr1H	172135964	172136197
chr1H	173647723	173648968
chr1H	176920444	176921883
chr1H	176962292	176963776
chr1H	178035032	178035924
chr1H	178202561	178203656
chr1H	178604227	178604795
chr1H	178785235	178786307
chr1H	183252665	183253619
chr1H	183619968	183621655
chr1H	184488431	184489410
chr1H	184905893	184907132
chr1H	186093979	186094214
chr1H	186307866	186308847
chr1H	186990855	186991838
chr1H	189607369	189609186
chr1H	189649540	189651166
chr1H	189785538	189786898
chr1H	191141088	191142056
chr1H	191197171	191198106
chr1H	192894057	192895018
chr1H	193663957	193665028
chr1H	194444115	194445149
chr1H	197498533	197498979
chr1H	200399058	200399399
chr1H	201617867	201619492
chr1H	211172811	211174472
chr1H	211754219	211755042
chr1H	212534315	212535767
chr1H	212817609	212818955
chr1H	213041665	213043039
chr1H	213057943	213058947
chr1H	214210116	214210918
chr1H	215334213	215335424
chr1H	220283346	220284186
chr1H	220365567	220366691
chr1H	221679117	221679941
chr1H	222096558	222097447
chr1H	222251261	222252536
chr1H	222492237	222493702
chr1H	223370696	223371774
chr1H	223386145	223387176
chr1H	223601476	223602534
chr1H	226125433	226126436
chr1H	226764956	226765921
chr1H	226793121	226794717
chr1H	229160023	229161609
chr1H	229807845	229808177
chr1H	231440342	231440895
chr1H	231458969	231460309
chr1H	232433667	232433867
chr1H	234962673	234963568
chr1H	237174132	237175046
chr1H	238152825	238153666
chr1H	238549142	238550102
chr1H	238588077	238588710
chr1H	240020093	240022142
chr1H	241207288	241207760
chr1H	242117406	242118153
chr1H	242275544	242275750
chr1H	243271116	243271538
chr1H	243737540	243738437
chr1H	244785090	244786027
chr1H	246660120	246661167
chr1H	248306793	248307494
chr1H	248394270	248394510
chr1H	249386911	249387630
chr1H	253212374	253213596
chr1H	254044784	254045526
chr1H	255723874	255724786
chr1H	256033991	256035013
chr1H	256718342	256719078
chr1H	256964293	256965906
chr1H	257586638	257587673
chr1H	260741211	260741596
chr1H	262955670	262956223
chr1H	263033458	263034316
chr1H	265668436	265669531
chr1H	267231781	267233884
chr1H	267366714	267367877
chr1H	269715351	269715853
chr1H	271663934	271664769
chr1H	271733399	271734269
chr1H	274330289	274331079
chr1H	276077882	276078650
chr1H	277847074	277848226
chr1H	278561371	278562632
chr1H	282329830	282330833
chr1H	283124152	283124813
chr1H	284160771	284162093
chr1H	286523999	286524666
chr1H	288002338	288003291
chr1H	291150898	291151775
chr1H	293602643	293603142
chr1H	296413031	296414606
chr1H	298708304	298710625
chr1H	298972344	298973833
chr1H	302516731	302517237
chr1H	303569072	303569402
chr1H	303651540	303652439
chr1H	305094761	305095594
chr1H	305839835	305840489
chr1H	306409553	306410027
chr1H	306610971	306612210
chr1H	308447593	308447956
chr1H	308997171	308997861
chr1H	310038348	310040481
chr1H	310042219	310042920
chr1H	310224397	310224683
chr1H	311852803	311854454
chr1H	312024805	312025168
chr1H	312248047	312249491
chr1H	312346638	312347642
chr1H	314853324	314854184
chr1H	316825387	316826137
chr1H	317226673	317227692
chr1H	319411603	319411920
chr1H	322492194	322494664
chr1H	322758586	322759853
chr1H	323407985	323408963
chr1H	323811661	323812527
chr1H	325499757	325500684
chr1H	325997628	325998499
chr1H	326590412	326591678
chr1H	326664581	326665823
chr1H	327428031	327428855
chr1H	327706551	327707962
chr1H	327925069	327925671
chr1H	327926737	327927276
chr1H	328787315	328789173
chr1H	328853517	328853770
chr1H	328854933	328856179
chr1H	328882637	328884269
chr1H	329581955	329583011
chr1H	329962350	329963900
chr1H	330225589	330227054
chr1H	330598415	330599726
chr1H	330886993	330888362
chr1H	331007986	331008205
chr1H	331432592	331433651
chr1H	331668707	331669575
chr1H	331810012	331810248
chr1H	332116721	332118034
chr1H	332483843	332485028
chr1H	332801103	332801994
chr1H	333845173	333846214
chr1H	335751041	335751471
chr1H	336241854	336243911
chr1H	336970320	336970686
chr1H	338237116	338238056
chr1H	342390477	342391672
chr1H	342392559	342393241
chr1H	342461977	342463330
chr1H	342464474	342465190
chr1H	342721498	342721848
chr1H	343562557	343563103
chr1H	343716641	343717644
chr1H	343979565	343980209
chr1H	344159355	344160381
chr1H	344394950	344395980
chr1H	344756556	344757517
chr1H	344869386	344870250
chr1H	346299600	346300875
chr1H	346539015	346540157
chr1H	347175060	347175393
chr1H	348166753	348167661
chr1H	349771740	349772716
chr1H	349813694	349814678
chr1H	353640626	353641932
chr1H	353945007	353945227
chr1H	354509932	354510404
chr1H	355035739	355036669
chr1H	356439687	356440465
chr1H	356564243	356565757
chr1H	357173393	357174575
chr1H	358320691	358323388
chr1H	358402612	358403127
chr1H	360782299	360782966
chr1H	361129622	361130881
chr1H	361242536	361243354
chr1H	361572175	361572526
chr1H	363213575	363214077
chr1H	364582907	364583950
chr1H	364776336	364777145
chr1H	364800153	364801236
chr1H	365185573	365186807
chr1H	366662629	366663059
chr1H	366810116	366811192
chr1H	367039518	367040767
chr1H	367761717	367762727
chr1H	368854015	368854926
chr1H	370028727	370029978
chr1H	370609652	370610367
chr1H	370614763	370615666
chr1H	372636951	372637973
chr1H	373035390	373036311
chr1H	373038293	373039091
chr1H	373796036	373796977
chr1H	374921181	374922046
chr1H	375154735	375155488
chr1H	375160963	375161965
chr1H	375958866	375959531
chr1H	376324353	376324827
chr1H	376554515	376555678
chr1H	376556508	376557053
chr1H	378040461	378041150
chr1H	378042093	378042539
chr1H	378667073	378669984
chr1H	381050826	381052257
chr1H	381120482	381122050
chr1H	384866078	384866607
chr1H	385508289	385508824
chr1H	385645508	385646034
chr1H	385677839	385678154
chr1H	386068642	386070142
chr1H	386461382	386462189
chr1H	386728880	386731130
chr1H	386898495	386899827
chr1H	387333442	387334416
chr1H	387550150	387550921
chr1H	387552454	387552677
chr1H	388700419	388701059
chr1H	388880633	388881155
chr1H	389089248	389091515
chr1H	391056730	391057484
chr1H	391102027	391102229
chr1H	391794487	391794735
chr1H	392585184	392585891
chr1H	392665114	392665812
chr1H	392956006	392957566
chr1H	394497154	394497862
chr1H	394566635	394568559
chr1H	394582243	394582749
chr1H	394608191	394608842
chr1H	394918931	394919441
chr1H	394928467	394929409
chr1H	395972127	395972903
chr1H	395976993	395977243
chr1H	396249969	396250314
chr1H	396251411	396252065
chr1H	401412078	401412939
chr1H	402085824	402086250
chr1H	402611392	402611604
chr1H	402936607	402938899
chr1H	404005458	404006269
chr1H	405133917	405134347
chr1H	405374691	405375678
chr1H	405776050	405776489
chr1H	405896995	405898257
chr1H	405939397	405940443
chr1H	406758220	406759119
chr1H	406772901	406773460
chr1H	407093329	407093684
chr1H	407784824	407785539
chr1H	407949246	407950303
chr1H	408736477	408737081
chr1H	408753666	408754158
chr1H	408758031	408758785
chr1H	408903073	408903640
chr1H	409056159	409056667
chr1H	411482040	411482301
chr1H	411483953	411484498
chr1H	411640662	411641633
chr1H	411941720	411942421
chr1H	412405699	412406733
chr1H	412778074	412779381
chr1H	413578723	413579942
chr1H	413830348	413830925
chr1H	414336033	414336325
chr1H	414860775	414862165
chr1H	414864345	414864870
chr1H	415348552	415349451
chr1H	416102344	416102736
chr1H	416572294	416572994
chr1H	417741468	417742502
chr1H	418405704	418406778
chr1H	418412659	418413560
chr1H	418554634	418555405
chr1H	418616830	418618322
chr1H	418904358	418905408
chr1H	419148480	419148674
chr1H	419151551	419152371
chr1H	419438448	419439427
chr1H	419721068	419721837
chr1H	420512158	420512697
chr1H	421635272	421636559
chr1H	424366172	424368347
chr1H	424946354	424946877
chr1H	425221174	425221423
chr1H	425665111	425665613
chr1H	425685778	425687010
chr1H	426288694	426289741
chr1H	426293908	426295254
chr1H	426757929	426758408
chr1H	427155854	427156982
chr1H	427433099	427433590
chr1H	427541922	427543171
chr1H	428074670	428075003
chr1H	428347606	428348867
chr1H	428497552	428500600
chr1H	428970109	428971451
chr1H	429033888	429034908
chr1H	429592552	429592914
chr1H	429600676	429602821
chr1H	429905077	429905346
chr1H	429909323	429909729
chr1H	431323653	431324344
chr1H	432089720	432090348
chr1H	432149105	432149995
chr1H	432429801	432430738
chr1H	432445847	432446256
chr1H	432600009	432601031
chr1H	433044046	433045728
chr1H	433434857	433435414
chr1H	433504923	433505592
chr1H	433754183	433757486
chr1H	433857779	433858210
chr1H	434131518	434132438
chr1H	434160731	434161277
chr1H	434345732	434346212
chr1H	434468422	434468893
chr1H	435165752	435167365
chr1H	435481590	435481995
chr1H	435491474	435492000
chr1H	435928376	435929413
chr1H	436621324	436623564
chr1H	436658381	436659914
chr1H	437079079	437080107
chr1H	437133867	437135078
chr1H	437144202	437145088
chr1H	437542318	437542795
chr1H	438023472	438023835
chr1H	439377846	439379293
chr1H	439726232	439726802
chr1H	440185119	440187008
chr1H	440379247	440380599
chr1H	440459636	440461057
chr1H	441675140	441675373
chr1H	441679243	441680122
chr1H	441913533	441914833
chr1H	442240073	442240554
chr1H	442267957	442269073
chr1H	444029361	444030545
chr1H	444591273	444593799
chr1H	445856734	445858161
chr1H	446416224	446416503
chr1H	446584852	446585143
chr1H	446826611	446827205
chr1H	447042619	447044527
chr1H	447386182	447386992
chr1H	448267676	448268374
chr1H	448547005	448547979
chr1H	448716946	448717326
chr1H	448825954	448827446
chr1H	449937732	449938383
chr1H	449967812	449968057
chr1H	450406704	450407276
chr1H	450531707	450532011
chr1H	450533990	450534691
chr1H	451751068	451751971
chr1H	451825865	451826962
chr1H	451852777	451853772
chr1H	452599251	452600720
chr1H	453150394	453151089
chr1H	453630942	453631431
chr1H	453685625	453686530
chr1H	454031029	454031585
chr1H	454322042	454323410
chr1H	454352077	454352805
chr1H	454560324	454561252
chr1H	454612622	454613231
chr1H	454617635	454619104
chr1H	454889866	454890926
chr1H	454915098	454915669
chr1H	455212330	455213502
chr1H	455268168	455268404
chr1H	455287652	455288181
chr1H	455310947	455312323
chr1H	455330709	455331250
chr1H	455585683	455586520
chr1H	456378276	456378836
chr1H	456693416	456693895
chr1H	456710738	456711940
chr1H	456800997	456801322
chr1H	457065340	457066462
chr1H	457394679	457394999
chr1H	458818732	458820831
chr1H	459055882	459056802
chr1H	459323317	459324471
chr1H	460834704	460835177
chr1H	460958733	460959582
chr1H	460980547	460981591
chr1H	461489482	461489717
chr1H	462895685	462896175
chr1H	463245543	463246287
chr1H	463274457	463275132
chr1H	464048538	464050008
chr1H	464213481	464214426
chr1H	464309103	464310130
chr1H	464378953	464381430
chr1H	464493649	464493887
chr1H	464497989	464498740
chr1H	464636022	464637244
chr1H	464717997	464719106
chr1H	465083481	465084969
chr1H	465309357	465310989
chr1H	465337317	465337746
chr1H	465665499	465666252
chr1H	465667487	465668594
chr1H	465684003	465684273
chr1H	465692393	465693129
chr1H	465860289	465860562
chr1H	466699751	466700188
chr1H	466716268	466717300
chr1H	466825999	466827971
chr1H	466894391	466895281
chr1H	467033920	467035664
chr1H	467458656	467459441
chr1H	467462502	467463430
chr1H	467850818	467852253
chr1H	467948097	467949188
chr1H	468142439	468143120
chr1H	468148115	468148670
chr1H	468212011	468213229
chr1H	468714685	468716801
chr1H	468722824	468723441
chr1H	468731590	468732374
chr1H	468975764	468977726
chr1H	469647551	469648356
chr1H	469746617	469747007
chr1H	470053893	470054972
chr1H	470164509	470165015
chr1H	470166180	470166772
chr1H	470499615	470499844
chr1H	470598129	470598845
chr1H	470602874	470603270
chr1H	470691591	470692253
chr1H	470799537	470799817
chr1H	470853362	470855001
chr1H	471122590	471123660
chr1H	471260600	471262098
chr1H	471492272	471493334
chr1H	471716425	471717242
chr1H	471854992	471855679
chr1H	471859333	471859769
chr1H	471931182	471931660
chr1H	472421148	472421613
chr1H	473025956	473026406
chr1H	473108926	473109944
chr1H	473156981	473158130
chr1H	473384310	473385156
chr1H	473390801	473392149
chr1H	473408069	473408884
chr1H	473628925	473629408
chr1H	473941203	473943386
chr1H	473992260	473993201
chr1H	474701477	474702096
chr1H	474942676	474943208
chr1H	475080275	475080772
chr1H	475180058	475180613
chr1H	475257942	475259220
chr1H	475289648	475289952
chr1H	475620002	475621467
chr1H	476109029	476110601
chr1H	476477102	476479337
chr1H	476556872	476557441
chr1H	476637995	476639103
chr1H	476961309	476961708
chr1H	477398520	477398945
chr1H	477437006	477437439
chr1H	477438976	477440079
chr1H	477495023	477495484
chr1H	478026305	478027117
chr1H	478901985	478903049
chr1H	478977905	478978465
chr1H	479259279	479260191
chr1H	479264965	479265577
chr1H	479409821	479411398
chr1H	479448793	479449187
chr1H	479497872	479498750
chr1H	479534379	479534756
chr1H	479588044	479589211
chr1H	479597950	479598462
chr1H	479601324	479601778
chr1H	479937138	479938261
chr1H	479945983	479947476
chr1H	480117942	480118663
chr1H	480747343	480748759
chr1H	481183247	481184191
chr1H	481991122	481992156
chr1H	484046067	484046313
chr1H	484170703	484171076
chr1H	484840637	484841206
chr1H	484877423	484877882
chr1H	484940861	484941142
chr1H	485465263	485465978
chr1H	485472242	485473330
chr1H	485781731	485782784
chr1H	486233468	486234280
chr1H	486420853	486421690
chr1H	486422494	486423004
chr1H	486672829	486673778
chr1H	486761029	486761346
chr1H	486962230	486962951
chr1H	487077943	487078165
chr1H	487225825	487226041
chr1H	487329204	487329655
chr1H	488607722	488608257
chr1H	488636650	488637337
chr1H	488639397	488639601
chr1H	489642650	489643544
chr1H	489669208	489669813
chr1H	489891869	489892452
chr1H	490133321	490134076
chr1H	490194720	490196241
chr1H	490912166	490913381
chr1H	491046977	491048666
chr1H	491219619	491220510
chr1H	491771611	491772277
chr1H	491781717	491782412
chr1H	491815374	491816153
chr1H	492060338	492060937
chr1H	492079329	492079785
chr1H	492133292	492134004
chr1H	492262799	492263367
chr1H	492797888	492798820
chr1H	493707688	493708198
chr1H	493712051	493713042
chr1H	495113684	495114682
chr1H	495707895	495708591
chr1H	496670696	496671377
chr1H	497216650	497217136
chr1H	497624555	497626220
chr1H	497788963	497789397
chr1H	497904609	497905190
chr1H	498013865	498014737
chr1H	498395000	498395309
chr1H	498487697	498488064
chr1H	498490360	498490998
chr1H	498658832	498659577
chr1H	498749417	498750136
chr1H	498783947	498785348
chr1H	499031573	499032931
chr1H	499037497	499037741
chr1H	499042370	499043678
chr1H	499653128	499654045
chr1H	499671601	499671999
chr1H	499684016	499684544
chr1H	499717875	499718313
chr1H	499830031	499830740
chr1H	499861945	499865428
chr1H	499904315	499905340
chr1H	500049759	500051008
chr1H	500246982	500247876
chr1H	500284593	500284810
chr1H	500418101	500419172
chr1H	500915785	500916295
chr1H	501242708	501243861
chr1H	501561892	501562948
chr1H	501583548	501583943
chr1H	501841351	501842183
chr1H	501848553	501849790
chr1H	502201810	502202312
chr1H	502508569	502509009
chr1H	502527179	502527858
chr1H	502529795	502530595
chr1H	502536738	502538970
chr1H	502541292	502541592
chr1H	502561506	502562840
chr1H	503290579	503291025
chr1H	503417524	503419318
chr1H	503614696	503614946
chr1H	504380213	504380657
chr1H	504867463	504868641
chr1H	504927656	504928471
chr1H	505125725	505126660
chr1H	505152076	505152464
chr1H	505163957	505164198
chr1H	505259905	505260725
chr1H	505309426	505309630
chr1H	505565725	505566617
chr1H	505623180	505624603
chr1H	505768977	505770322
chr1H	505858973	505860293
chr1H	506089032	506089386
chr1H	506266061	506267098
chr1H	506753063	506753609
chr1H	506768728	506769177
chr1H	506770878	506771367
chr1H	506960586	506961040
chr1H	507014732	507015067
chr1H	507502922	507503743
chr1H	507511469	507511749
chr1H	507556567	507556849
chr1H	507616032	507616798
chr1H	508037787	508039001
chr1H	508212605	508213579
chr1H	508315275	508316143
chr1H	508371159	508373081
chr1H	508381994	508382522
chr1H	508454585	508455081
chr1H	508530865	508531279
chr1H	508615460	508616021
chr1H	508978425	508979035
chr1H	509376201	509376674
chr1H	509592014	509592972
chr1H	509597533	509598476
chr1H	509607194	509608697
chr1H	510321714	510323042
chr1H	510361094	510361291
chr1H	510371796	510372943
chr1H	510461537	510462988
chr1H	511063736	511064780
chr1H	511460207	511461569
chr1H	511578809	511579371
chr1H	511584503	511586472
chr1H	511591309	511592695
chr1H	511609756	511610716
chr1H	511613667	511614243
chr1H	511618644	511619512
chr1H	512127312	512128887
chr1H	512138270	512139054
chr1H	512418097	512418575
chr1H	512548235	512549095
chr1H	512627233	512627770
chr1H	512898624	512898875
chr1H	512959201	512959767
chr1H	513129471	513130083
chr1H	513140853	513141561
chr1H	513347635	513348124
chr1H	513352835	513353332
chr1H	513426529	513427348
chr1H	514117445	514118940
chr1H	514214484	514214986
chr1H	514628105	514628801
chr1H	514839215	514840248
chr1H	514841450	514842514
chr1H	515425858	515426841
chr1H	515432635	515433100
chr1H	515614272	515614915
chr1H	515722542	515722953
chr1H	515726734	515727689
chr1H	515729769	515730336
chr1H	515839317	515840064
chr1H	515841596	515841873
chr2H	109065	109551
chr2H	114960	115569
chr2H	633446	634151
chr2H	766019	766339
chr2H	774202	775565
chr2H	1112654	1113936
chr2H	1233283	1235436
chr2H	1313855	1314302
chr2H	1358197	1358682
chr2H	1808010	1808918
chr2H	2743894	2744810
chr2H	3640866	3641721
chr2H	3688006	3689142
chr2H	4224813	4225497
chr2H	4230061	4231397
chr2H	4309968	4310780
chr2H	4980373	4981649
chr2H	5046560	5047434
chr2H	5098262	5098511
chr2H	5135250	5135583
chr2H	5544020	5544533
chr2H	5599046	5600774
chr2H	5610882	5611310
chr2H	5747857	5748860
chr2H	8646655	8647694
chr2H	8682678	8684183
chr2H	9395281	9397152
chr2H	10715393	10717916
chr2H	10795400	10796294
chr2H	10805299	10807712
chr2H	11414138	11414909
chr2H	11592430	11592951
chr2H	11907717	11909635
chr2H	12078926	12080236
chr2H	12255719	12256215
chr2H	12346969	12347243
chr2H	12458089	12458481
chr2H	12469740	12470090
chr2H	12561150	12562190
chr2H	12721637	12721946
chr2H	12860925	12862183
chr2H	12863896	12864625
chr2H	12880056	12881985
chr2H	13341506	13342253
chr2H	13378196	13379254
chr2H	13820929	13821559
chr2H	14369110	14369856
chr2H	14637046	14638025
chr2H	14680090	14681067
chr2H	14698557	14699435
chr2H	15162417	15162949
chr2H	15371298	15372769
chr2H	15665330	15665976
chr2H	15673454	15673956
chr2H	15809463	15809831
chr2H	15820979	15821541
chr2H	16703834	16705072
chr2H	17091516	17091982
chr2H	17092789	17092989
chr2H	17117881	17118727
chr2H	17203129	17203879
chr2H	17212355	17212694
chr2H	17985125	17985360
chr2H	19055576	19056295
chr2H	19580237	19580657
chr2H	20019543	20020142
chr2H	20077967	20078930
chr2H	22012003	22013699
chr2H	22029936	22031110
chr2H	22213489	22214270
chr2H	22228648	22229448
chr2H	23220754	23221780
chr2H	23529904	23530575
chr2H	24795212	24795636
chr2H	25232446	25233319
chr2H	25850995	25852114
chr2H	26029500	26030315
chr2H	26365352	26366387
chr2H	26388942	26389200
chr2H	27261152	27263006
chr2H	27404866	27405785
chr2H	27411832	27412884
chr2H	27508704	27509623
chr2H	27681415	27682413
chr2H	27961084	27961278
chr2H	28018992	28019919
chr2H	28103548	28104615
chr2H	28152168	28153175
chr2H	28210684	28211844
chr2H	29342876	29343489
chr2H	29389195	29389390
chr2H	29400430	29401125
chr2H	29908931	29909622
chr2H	29998540	29999302
chr2H	30014699	30015441
chr2H	30036658	30037532
chr2H	30427788	30430017
chr2H	30456308	30458028
chr2H	30477551	30478193
chr2H	30887339	30887911
chr2H	30891464	30892589
chr2H	30904581	30906865
chr2H	30910022	30911074
chr2H	30973792	30974432
chr2H	31005147	31008744
chr2H	31177069	31177834
chr2H	31235107	31235428
chr2H	31530727	31531279
chr2H	31792200	31794061
chr2H	31807299	31808637
chr2H	32952029	32952233
chr2H	33022957	33023321
chr2H	33265822	33266384
chr2H	33623038	33623350
chr2H	34151322	34152551
chr2H	34171060	34171803
chr2H	34172944	34173458
chr2H	34309952	34311332
chr2H	34748246	34749370
chr2H	34882286	34884180
chr2H	34887232	34887830
chr2H	35254192	35254898
chr2H	35625875	35626463
chr2H	35804594	35806184
chr2H	36171098	36171666
chr2H	36202371	36202961
chr2H	36264608	36265093
chr2H	36341513	36341987
chr2H	36346136	36346489
chr2H	36352663	36353382
chr2H	36482803	36484563
chr2H	36834911	36835787
chr2H	36966592	36967055
chr2H	37003864	37005723
chr2H	37268379	37269984
chr2H	37306273	37308266
chr2H	37748240	37749392
chr2H	38090411	38091574
chr2H	38561593	38562725
chr2H	39428360	39429641
chr2H	40052241	40054129
chr2H	40082996	40084303
chr2H	40131530	40131806
chr2H	40170883	40171343
chr2H	40547253	40547784
chr2H	40794517	40794968
chr2H	40811284	40811699
chr2H	40904675	40905016
chr2H	40985945	40986485
chr2H	41778335	41778960
chr2H	41780032	41780653
chr2H	41979685	41981061
chr2H	42748754	42749027
chr2H	42820336	42821063
chr2H	43314280	43314473
chr2H	44038164	44038568
chr2H	44405841	44406104
chr2H	44820537	44822462
chr2H	45171991	45172407
chr2H	45206079	45206448
chr2H	45338445	45340604
chr2H	46401253	46402172
chr2H	47076305	47076762
chr2H	47225416	47225900
chr2H	47875773	47876362
chr2H	48757746	48758487
chr2H	48867695	48868540
chr2H	49398596	49399410
chr2H	50325040	50325283
chr2H	50404189	50404860
chr2H	50411582	50412460
chr2H	50440610	50441086
chr2H	50493592	50494293
chr2H	50539920	50540418
chr2H	54504632	54505707
chr2H	54527088	54528529
chr2H	55366330	55367754
chr2H	55371367	55371588
chr2H	56773079	56773980
chr2H	57239650	57240009
chr2H	57587605	57588755
chr2H	58254956	58255507
chr2H	58271063	58271829
chr2H	58289681	58290272
chr2H	58421868	58422740
chr2H	58842246	58843463
chr2H	59823997	59824881
chr2H	59928388	59928655
chr2H	61647567	61647832
chr2H	63799052	63799640
chr2H	63956158	63956702
chr2H	64074741	64074993
chr2H	64702811	64703529
chr2H	64708711	64709004
chr2H	64905005	64905210
chr2H	65423974	65425148
chr2H	65775196	65776310
chr2H	65866798	65867887
chr2H	66899006	66899456
chr2H	67385109	67385509
chr2H	67389742	67390425
chr2H	68591806	68592767
chr2H	70675971	70676411
chr2H	73068671	73069318
chr2H	73070272	73070849
chr2H	75390158	75390756
chr2H	76405653	76407904
chr2H	77650650	77651841
chr2H	77885383	77886528
chr2H	78040057	78041339
chr2H	78909232	78909830
chr2H	79557154	79558426
chr2H	79563393	79563639
chr2H	79659497	79660351
chr2H	80905029	80905940
chr2H	81392396	81392983
chr2H	81665109	81665947
chr2H	81766898	81768177
chr2H	81834511	81835192
chr2H	81939098	81940497
chr2H	82352458	82353292
chr2H	82714915	82715139
chr2H	83381580	83382097
chr2H	85433774	85434107
chr2H	85434893	85436068
chr2H	88381025	88381498
chr2H	89161532	89161992
chr2H	89661917	89662708
chr2H	89804404	89805218
chr2H	90350694	90351950
chr2H	90919479	90919702
chr2H	90947188	90947677
chr2H	91309847	91310386
chr2H	91580254	91581944
chr2H	91672638	91673160
chr2H	95080434	95081431
chr2H	95383789	95385182
chr2H	96678984	96679490
chr2H	97224994	97226534
chr2H	97837102	97837379
chr2H	97916399	97916888
chr2H	98408569	98408974
chr2H	98414099	98415136
chr2H	98423829	98424442
chr2H	102023557	102025049
chr2H	102064766	102065979
chr2H	105262147	105262830
chr2H	105771191	105771441
chr2H	107059341	107060254
chr2H	108047193	108047980
chr2H	108611426	108612990
chr2H	108963324	108964916
chr2H	108984765	108985914
chr2H	109304144	109305427
chr2H	109386319	109388102
chr2H	109569335	109569902
chr2H	109768884	109769383
chr2H	110211207	110212485
chr2H	111068818	111069635
chr2H	112352811	112353573
chr2H	112399705	112400298
chr2H	114339272	114339522
chr2H	115501607	115502078
chr2H	116224986	116225358
chr2H	116445532	116446640
chr2H	117606532	117607387
chr2H	117863898	117864919
chr2H	118322260	118322834
chr2H	118634802	118635627
chr2H	118824599	118827267
chr2H	120721364	120721684
chr2H	121296548	121297322
chr2H	122387654	122389095
chr2H	123366058	123366390
chr2H	123368055	123368278
chr2H	123381288	123381621
chr2H	123425468	123426349
chr2H	123693856	123694639
chr2H	124649325	124649984
chr2H	124664982	124665326
chr2H	125368492	125369230
chr2H	126351816	126352726
chr2H	126704205	126704792
chr2H	127009556	127010194
chr2H	127011832	127012514
chr2H	127015557	127015937
chr2H	128599058	128601558
chr2H	128880993	128882192
chr2H	129464057	129465252
chr2H	129471521	129472912
chr2H	130861667	130862168
chr2H	131404186	131405512
chr2H	133074529	133075735
chr2H	133588690	133589521
chr2H	135564321	135564648
chr2H	135939297	135939707
chr2H	138035306	138036796
chr2H	138568698	138569330
chr2H	138570589	138571256
chr2H	138891175	138891664
chr2H	140066348	140067532
chr2H	141307441	141308481
chr2H	142787515	142788829
chr2H	146458872	146460178
chr2H	147010911	147012341
chr2H	147024380	147025007
chr2H	147528066	147529751
chr2H	148590832	148591414
chr2H	148872864	148873938
chr2H	149051678	149052135
chr2H	153117883	153119024
chr2H	155331724	155332548
chr2H	155696791	155697788
chr2H	155726856	155727232
chr2H	156721643	156723324
chr2H	157183028	157184865
chr2H	157206268	157206864
chr2H	157458212	157459193
chr2H	158619267	158619810
chr2H	160112736	160113253
chr2H	160268411	160269391
chr2H	161357536	161357935
chr2H	161512100	161512970
chr2H	162525659	162526424
chr2H	165797604	165798798
chr2H	166141567	166142674
chr2H	166868508	166870022
chr2H	167009029	167010943
chr2H	167570349	167571736
chr2H	167577092	167577998
chr2H	169312525	169313616
chr2H	169487244	169488035
chr2H	170097007	170098298
chr2H	170680382	170681299
chr2H	172127819	172128738
chr2H	174279930	174280261
chr2H	174348238	174348917
chr2H	174355599	174356645
chr2H	179179847	179180532
chr2H	180356715	180357311
chr2H	180754451	180756178
chr2H	181816460	181817507
chr2H	181818651	181819830
chr2H	182083574	182084378
chr2H	183440466	183441714
chr2H	186020030	186020814
chr2H	186494110	186494890
chr2H	186563798	186564808
chr2H	186720991	186722958
chr2H	186958482	186959122
chr2H	187585723	187585921
chr2H	187594514	187596376
chr2H	188187571	188188177
chr2H	188682964	188683205
chr2H	190198317	190198584
chr2H	190220202	190221191
chr2H	190253744	190254187
chr2H	192699869	192700334
chr2H	192701930	192702523
chr2H	194033216	194033830
chr2H	194925654	194926098
chr2H	197618100	197618828
chr2H	197808899	197809538
chr2H	198180636	198180962
chr2H	201148176	201148973
chr2H	201643258	201644462
chr2H	202733410	202734470
chr2H	203276624	203277951
chr2H	203769993	203770328
chr2H	204413992	204414843
chr2H	205394802	205395379
chr2H	206190231	206191449
chr2H	207013886	207014838
chr2H	207524683	207526034
chr2H	207715811	207716824
chr2H	208275850	208276675
chr2H	209190822	209192634
chr2H	212638943	212639317
chr2H	214465864	214466784
chr2H	219149771	219150724
chr2H	219261650	219262396
chr2H	220839164	220839900
chr2H	220849331	220850195
chr2H	221497395	221498357
chr2H	221693369	221694564
chr2H	222442182	222442732
chr2H	224999817	225001052
chr2H	225405116	225405829
chr2H	225497649	225498077
chr2H	225504545	225505017
chr2H	225507136	225507441
chr2H	228216931	228218401
chr2H	228963984	228964894
chr2H	229722127	229722337
chr2H	230726221	230726682
chr2H	232112116	232113687
chr2H	234183464	234184699
chr2H	234515823	234516745
chr2H	237397759	237398846
chr2H	238189204	238190194
chr2H	238378853	238379711
chr2H	239226144	239226922
chr2H	240110710	240111715
chr2H	241601269	241602733
chr2H	243293508	243294543
chr2H	244070500	244071455
chr2H	249067327	249068291
chr2H	249269369	249269582
chr2H	249609138	249610161
chr2H	249931636	249932763
chr2H	251099170	251100190
chr2H	253289798	253290181
chr2H	254238904	254239313
chr2H	254270111	254270932
chr2H	259168572	259169985
chr2H	259439327	259439752
chr2H	259628636	259629228
chr2H	261288462	261289468
chr2H	262530173	262531773
chr2H	266785625	266787141
chr2H	267071516	267073392
chr2H	267278269	267279365
chr2H	267915102	267915976
chr2H	268393384	268394488
chr2H	269406901	269408150
chr2H	269413065	269414327
chr2H	269663830	269664267
chr2H	271962498	271963579
chr2H	272523108	272524468
chr2H	273810236	273812154
chr2H	273833315	273834625
chr2H	275511096	275512489
chr2H	275528206	275529279
chr2H	281356450	281357442
chr2H	282186637	282187577
chr2H	282534129	282535448
chr2H	285549315	285550529
chr2H	285655118	285655466
chr2H	288028722	288030534
chr2H	288286777	288287880
chr2H	288695157	288696229
chr2H	289618443	289619140
chr2H	289796566	289797803
chr2H	290110049	290110406
chr2H	291191785	291193548
chr2H	292678758	292679172
chr2H	293181754	293182701
chr2H	294873119	294874034
chr2H	295105028	295106313
chr2H	295618478	295619112
chr2H	299725355	299726608
chr2H	299748109	299748777
chr2H	300234726	300235563
chr2H	300781447	300782635
chr2H	302426234	302427289
chr2H	304315932	304316958
chr2H	305682714	305684063
chr2H	306318991	306320881
chr2H	307841382	307842363
chr2H	308536331	308537345
chr2H	308653759	308655308
chr2H	309697378	309698720
chr2H	310290566	310291684
chr2H	310319390	310321480
chr2H	310532277	310533495
chr2H	312528065	312528356
chr2H	313107663	313109430
chr2H	315439965	315440322
chr2H	316536218	316537404
chr2H	316838442	316839509
chr2H	316844711	316845772
chr2H	317468010	317469279
chr2H	318230152	318231084
chr2H	319271520	319272079
chr2H	319414310	319415971
chr2H	319471764	319472694
chr2H	319788691	319789339
chr2H	321618505	321619567
chr2H	322052986	322053793
chr2H	324273523	324274945
chr2H	327312509	327314601
chr2H	328332095	328332491
chr2H	328684282	328685832
chr2H	328870018	328870268
chr2H	330337269	330338193
chr2H	331311165	331312753
chr2H	331680602	331682212
chr2H	332979091	332980372
chr2H	333217936	333218245
chr2H	334594735	334595695
chr2H	335028858	335030074
chr2H	335484504	335486479
chr2H	336070731	336071957
chr2H	336098715	336099782
chr2H	336313193	336314434
chr2H	339929524	339930710
chr2H	343965447	343966596
chr2H	345192583	345194126
chr2H	347746287	347747566
chr2H	347862953	347863892
chr2H	348414107	348414525
chr2H	348427260	348427548
chr2H	348606027	348606373
chr2H	348608101	348609021
chr2H	349625289	349626550
chr2H	349634667	349635549
chr2H	351620460	351621140
chr2H	352675617	352676768
chr2H	353903720	353905126
chr2H	354821831	354822451
chr2H	355108929	355109531
chr2H	355367591	355368412
chr2H	356681013	356681961
chr2H	356933866	356935169
chr2H	357206023	357207369
chr2H	357588206	357589444
chr2H	358745952	358747805
chr2H	359106895	359107901
chr2H	361867477	361867908
chr2H	361980436	361981805
chr2H	362669790	362670455
chr2H	362820855	362822506
chr2H	363796310	363796572
chr2H	366771856	366772408
chr2H	368833975	368834975
chr2H	368984049	368985586
chr2H	369203155	369203882
chr2H	369367100	369368196
chr2H	369604383	369605602
chr2H	370462534	370463184
chr2H	371154110	371155528
chr2H	371174070	371175188
chr2H	372409728	372410358
chr2H	372559400	372560583
chr2H	372567991	372569242
chr2H	375069392	375070352
chr2H	378002712	378003419
chr2H	381184751	381185866
chr2H	381885682	381887003
chr2H	382111928	382112642
chr2H	382205521	382205757
chr2H	382576364	382577816
chr2H	382718741	382719616
chr2H	383305674	383306338
chr2H	384729836	384730692
chr2H	385324650	385325659
chr2H	385641473	385642568
chr2H	391385320	391386041
chr2H	391743842	391744848
chr2H	394655055	394655943
chr2H	395374325	395375199
chr2H	396059830	396060255
chr2H	397782074	397783565
chr2H	398366474	398367010
chr2H	400167177	400168373
chr2H	400609248	400609958
chr2H	402548447	402549264
chr2H	403160122	403162667
chr2H	403599017	403599221
chr2H	404074902	404075356
chr2H	405080862	405081748
chr2H	411052868	411053124
chr2H	414631121	414632536
chr2H	414666836	414667090
chr2H	414669027	414669810
chr2H	416554612	416555335
chr2H	417922992	417924279
chr2H	418892157	418892577
chr2H	418898160	418899045
chr2H	424968834	424971220
chr2H	425420528	425421099
chr2H	427720643	427721647
chr2H	428976395	428977974
chr2H	429040405	429041508
chr2H	430004226	430004739
chr2H	430007875	430008489
chr2H	430342008	430342371
chr2H	430855039	430855675
chr2H	431100124	431100578
chr2H	431105395	431107200
chr2H	431493243	431494507
chr2H	433691094	433691517
chr2H	434886883	434888207
chr2H	435910676	435910909
chr2H	436229298	436231155
chr2H	437414010	437414516
chr2H	437577406	437578117
chr2H	437583349	437584684
chr2H	438531603	438532065
chr2H	441485835	441486680
chr2H	441615464	441615670
chr2H	441755610	441755958
chr2H	442044741	442045031
chr2H	442396777	442397378
chr2H	442957895	442958842
chr2H	443632940	443633231
chr2H	444949981	444950386
chr2H	445565408	445565873
chr2H	445603265	445603723
chr2H	445764301	445765680
chr2H	446900326	446901229
chr2H	449128267	449129220
chr2H	449319967	449320726
chr2H	449809148	449809656
chr2H	450241578	450244109
chr2H	450499772	450501162
chr2H	450598005	450599499
chr2H	450802660	450803495
chr2H	451028595	451030099
chr2H	451127059	451127508
chr2H	451128790	451129301
chr2H	451292999	451294528
chr2H	451759696	451760058
chr2H	451761757	451762074
chr2H	452110821	452111921
chr2H	452665836	452666078
chr2H	453846046	453847486
chr2H	454124745	454124968
chr2H	454163735	454165102
chr2H	456184473	456185851
chr2H	457026701	457027158
chr2H	457739928	457741768
chr2H	458071713	458072379
chr2H	458073288	458073735
chr2H	459030855	459031895
chr2H	459558079	459558766
chr2H	460002676	460003302
chr2H	460145399	460145834
chr2H	461235877	461236886
chr2H	461852130	461853161
chr2H	463128258	463128975
chr2H	463234029	463234815
chr2H	463927383	463928161
chr2H	464956645	464957024
chr2H	470301655	470302837
chr2H	470699838	470700700
chr2H	470858827	470859208
chr2H	470886453	470887298
chr2H	471254338	471254699
chr2H	471635163	471637248
chr2H	472105152	472105856
chr2H	474480875	474481577
chr2H	474692803	474694232
chr2H	474713009	474713723
chr2H	475271222	475271592
chr2H	475863772	475864087
chr2H	476610322	476611286
chr2H	478373287	478374393
chr2H	478579013	478579379
chr2H	480386828	480387788
chr2H	481826530	481827682
chr2H	482378755	482379451
chr2H	483032540	483033490
chr2H	483113965	483114811
chr2H	483542944	483543216
chr2H	484021381	484021792
chr2H	484457561	484458102
chr2H	485068611	485069727
chr2H	485806939	485807814
chr2H	486445921	486446261
chr2H	487080941	487081135
chr2H	487184000	487184402
chr2H	487203478	487204242
chr2H	487718632	487719060
chr2H	488850281	488850759
chr2H	489216479	489217133
chr2H	489778364	489779066
chr2H	490020574	490021495
chr2H	491654598	491655324
chr2H	493235897	493236664
chr2H	499910237	499910967
chr2H	499941822	499943678
chr2H	500055910	500056190
chr2H	500294623	500295535
chr2H	501046498	501047125
chr2H	501937901	501938846
chr2H	502202963	502203410
chr2H	503104434	503104820
chr2H	504704625	504705812
chr2H	505182024	505183521
chr2H	505191072	505192328
chr2H	506065187	506065636
chr2H	506085697	506086140
chr2H	506607721	506608072
chr2H	506873324	506873932
chr2H	508807590	508808840
chr2H	510166271	510169401
chr2H	510200895	510201850
chr2H	511485708	511486299
chr2H	511797458	511798567
chr2H	511948646	511949717
chr2H	512081412	512082560
chr2H	512117929	512118485
chr2H	512121564	512122583
chr2H	512329570	512329975
chr2H	512581078	512582655
chr2H	512731278	512731537
chr2H	513901062	513901433
chr2H	513980635	513981208
chr2H	514003888	514004454
chr2H	516122081	516122788
chr2H	516699129	516700202
chr2H	518380545	518380926
chr2H	518385340	518386775
chr2H	518975692	518976209
chr2H	519032520	519033593
chr2H	519975718	519976873
chr2H	520342011	520343175
chr2H	520346982	520347781
chr2H	521719796	521720307
chr2H	521930646	521931906
chr2H	522160107	522160734
chr2H	525200604	525201059
chr2H	525823106	525823916
chr2H	527184625	527185039
chr2H	527223622	527224568
chr2H	527755593	527756550
chr2H	530269753	530270284
chr2H	530276527	530278070
chr2H	531063688	531065069
chr2H	532084921	532085156
chr2H	532208845	532209457
chr2H	532271249	532271548
chr2H	532276708	532276917
chr2H	534118471	534118863
chr2H	534125179	534125678
chr2H	534377898	534379013
chr2H	534762658	534763295
chr2H	535156326	535157499
chr2H	536505686	536506727
chr2H	537234027	537234565
chr2H	537240758	537242094
chr2H	537697054	537697382
chr2H	537713479	537714748
chr2H	538752715	538753824
chr2H	543349732	543350089
chr2H	543560934	543561702
chr2H	544572880	544573411
chr2H	544985520	544985750
chr2H	545087037	545089357
chr2H	545525956	545526757
chr2H	546912168	546912574
chr2H	547102087	547102726
chr2H	547633150	547634462
chr2H	548767336	548767640
chr2H	549410892	549411789
chr2H	550805531	550806137
chr2H	550870075	550870892
chr2H	551065370	551066378
chr2H	551570855	551571131
chr2H	551715754	551717540
chr2H	551888443	551890490
chr2H	554532388	554532719
chr2H	554610279	554612019
chr2H	554702810	554703870
chr2H	554784282	554784640
chr2H	555610021	555611139
chr2H	556130583	556131103
chr2H	556132049	556132399
chr2H	557120983	557121774
chr2H	558153373	558154512
chr2H	558302026	558302293
chr2H	559212220	559212897
chr2H	559378272	559379049
chr2H	559407649	559408444
chr2H	559648657	559649079
chr2H	559655726	559656239
chr2H	559712448	559712886
chr2H	559717059	559717513
chr2H	559720297	559721266
chr2H	559725029	559726340
chr2H	559994919	559996016
chr2H	560393296	560394714
chr2H	560418112	560418377
chr2H	560632916	560633120
chr2H	560690199	560690569
chr2H	560693838	560694453
chr2H	561315660	561315929
chr2H	561409923	561410683
chr2H	561803612	561803993
chr2H	561852805	561853636
chr2H	561889845	561891247
chr2H	561892735	561893765
chr2H	562266871	562267734
chr2H	562321147	562321904
chr2H	562478204	562478650
chr2H	562773459	562775261
chr2H	562996901	562998280
chr2H	564464532	564465778
chr2H	564494022	564495109
chr2H	564757095	564757756
chr2H	565662965	565663220
chr2H	565781926	565782318
chr2H	566610118	566611831
chr2H	566852309	566852580
chr2H	567088610	567088855
chr2H	568114264	568114562
chr2H	568731053	568732188
chr2H	568733871	568734082
chr2H	568846264	568847120
chr2H	568922961	568923218
chr2H	569240564	569242583
chr2H	569314095	569314705
chr2H	569443042	569443836
chr2H	569593067	569593999
chr2H	569609019	569609281
chr2H	569859715	569861736
chr2H	570041483	570041860
chr2H	570043603	570044249
chr2H	570362529	570363146
chr2H	570702007	570702351
chr2H	571242620	571243709
chr2H	571365280	571365614
chr2H	571367481	571368521
chr2H	571370567	571371190
chr2H	571924607	571925159
chr2H	571959756	571960586
chr2H	572633177	572634303
chr2H	572680042	572681179
chr2H	572697741	572699028
chr2H	572805959	572806444
chr2H	572861302	572864250
chr2H	573066310	573067260
chr2H	573250831	573251632
chr2H	574049267	574049632
chr2H	574846635	574847589
chr2H	575156518	575157254
chr2H	578113267	578113887
chr2H	578115075	578115433
chr2H	578338783	578339335
chr2H	578467944	578468816
chr2H	578566285	578566848
chr2H	578586115	578587010
chr2H	579193942	579195205
chr2H	579200843	579203276
chr2H	579827459	579829049
chr2H	579953235	579953787
chr2H	580019353	580020213
chr2H	580825870	580827319
chr2H	580841638	580842614
chr2H	581233803	581234725
chr2H	581334132	581335297
chr2H	581489961	581490390
chr2H	581491629	581491846
chr2H	581577373	581577753
chr2H	581585631	581586582
chr2H	581796858	581798328
chr2H	582361410	582362756
chr2H	582587745	582588486
chr2H	582592213	582593408
chr2H	583027488	583027840
chr2H	583084010	583085094
chr2H	583293734	583294037
chr2H	583298941	583299425
chr2H	583427477	583428081
chr2H	583627770	583628443
chr2H	584038482	584039936
chr2H	584310472	584310891
chr2H	584448434	584449160
chr2H	584845427	584846036
chr2H	585062409	585063764
chr2H	585355033	585355562
chr2H	585356405	585356889
chr2H	585622981	585624442
chr2H	585673568	585674410
chr2H	585704801	585706106
chr2H	585893185	585893494
chr2H	585919241	585919549
chr2H	586149589	586151699
chr2H	586361683	586362921
chr2H	586375094	586376175
chr2H	587079154	587079362
chr2H	587416072	587417185
chr2H	587451305	587452188
chr2H	587459578	587460516
chr2H	587526658	587527725
chr2H	587541820	587542417
chr2H	587732155	587732962
chr2H	588147207	588148155
chr2H	588220878	588222337
chr2H	588436345	588437025
chr2H	588458947	588459845
chr2H	588483925	588485880
chr2H	588531729	588533572
chr2H	588537858	588538111
chr2H	588539609	588540490
chr2H	588633056	588634710
chr2H	588764430	588764913
chr2H	589654721	589655098
chr2H	590276673	590277327
chr2H	590296890	590298131
chr2H	590382716	590383286
chr2H	590384766	590385250
chr2H	590423152	590423893
chr2H	591439076	591441770
chr2H	591524253	591524928
chr2H	591672653	591673778
chr2H	592414351	592415754
chr2H	593414891	593415373
chr2H	593487673	593488612
chr2H	593736402	593736897
chr2H	594372855	594373149
chr2H	594722811	594723757
chr2H	594978485	594980630
chr2H	595235438	595235744
chr2H	595279582	595281100
chr2H	595357156	595357681
chr2H	596586112	596587231
chr2H	596711785	596713302
chr2H	596907448	596909339
chr2H	597043981	597044509
chr2H	597251666	597251919
chr2H	597361796	597362078
chr2H	597597236	597598472
chr2H	597603502	597603940
chr2H	597818968	597820596
chr2H	598005419	598005720
chr2H	598127358	598127928
chr2H	598145107	598145796
chr2H	598643499	598643920
chr2H	598646631	598647355
chr2H	599221975	599222755
chr2H	599760034	599761248
chr2H	599807316	599808413
chr2H	600033145	600035550
chr2H	600332746	600333744
chr2H	600472624	600472824
chr2H	600693431	600693648
chr2H	601644053	601644671
chr2H	601800280	601801681
chr2H	602006892	602007460
chr2H	602032826	602033790
chr2H	602103740	602104009
chr2H	602701207	602702226
chr2H	603243241	603243904
chr2H	603244813	603245278
chr2H	603660799	603661583
chr2H	604194013	604194801
chr2H	604242930	604243317
chr2H	604632059	604632453
chr2H	604902798	604903352
chr2H	605558181	605558449
chr2H	605802557	605803283
chr2H	606065397	606066766
chr2H	607185293	607185739
chr2H	607186800	607188114
chr2H	607273169	607273522
chr2H	607316532	607316853
chr2H	607994481	607995061
chr2H	608600439	608600791
chr2H	608936133	608936501
chr2H	608958672	608959377
chr2H	609732427	609732919
chr2H	609734134	609734510
chr2H	611793047	611793553
chr2H	611917691	611919328
chr2H	612045169	612045653
chr2H	612351498	612352007
chr2H	612584555	612584787
chr2H	612587456	612587792
chr2H	612594336	612595001
chr2H	612671547	612672344
chr2H	612830377	612831154
chr2H	613092202	613092807
chr2H	613244980	613246645
chr2H	613276815	613277129
chr2H	613278832	613279372
chr2H	615131619	615133008
chr2H	615770919	615771567
chr2H	615780399	615781719
chr2H	615792855	615794239
chr2H	615897818	615898425
chr2H	615903215	615904375
chr2H	615980366	615981707
chr2H	616093132	616094454
chr2H	616129055	616130345
chr2H	616137664	616137883
chr2H	616547387	616547972
chr2H	616721543	616722128
chr2H	616869976	616871072
chr2H	616872461	616873222
chr2H	617643537	617643736
chr2H	617645099	617645861
chr2H	617838887	617839402
chr2H	618081956	618084278
chr2H	618234318	618235136
chr2H	618262262	618264277
chr2H	618350331	618350719
chr2H	618357556	618357963
chr2H	618370337	618370940
chr2H	618719019	618719481
chr2H	618979571	618980001
chr2H	619638926	619639343
chr2H	621904449	621905429
chr2H	621926212	621926758
chr2H	622257869	622258180
chr2H	622292437	622293130
chr2H	622511480	622513300
chr2H	622642778	622643365
chr2H	622669786	622670455
chr2H	623276811	623277758
chr2H	623295080	623296509
chr2H	623593948	623594235
chr2H	623776271	623777057
chr2H	624561176	624561746
chr2H	624646195	624646741
chr2H	625164360	625165444
chr2H	625167867	625168131
chr2H	625234808	625236164
chr2H	625525330	625525733
chr2H	625714584	625715314
chr2H	625948507	625948915
chr2H	626317207	626318132
chr2H	626328099	626328673
chr2H	626466811	626467560
chr2H	626630470	626631316
chr2H	626678552	626679171
chr2H	626891867	626892710
chr2H	626908094	626909621
chr2H	626936372	626937174
chr2H	628628746	628629009
chr2H	628639637	628640818
chr2H	628936217	628937691
chr2H	629019165	629019707
chr2H	629023790	629024234
chr2H	629417278	629418485
chr2H	629893173	629893408
chr2H	630116320	630117969
chr2H	630784156	630784605
chr2H	630805200	630806178
chr2H	630839467	630840260
chr2H	630953906	630954484
chr2H	631599271	631599763
chr2H	631604812	631605743
chr2H	631640621	631641320
chr2H	631663884	631664914
chr2H	632020644	632021509
chr2H	633200837	633201240
chr2H	633434424	633436679
chr2H	633440283	633440808
chr2H	633447072	633447938
chr2H	633562439	633563884
chr2H	633569240	633570388
chr2H	633645568	633646275
chr2H	633698653	633699327
chr2H	633864193	633864908
chr2H	633881630	633882070
chr2H	633897131	633898807
chr2H	633921104	633921580
chr2H	634014269	634014689
chr2H	634350072	634350954
chr2H	634352137	634352606
chr2H	634386189	634386909
chr2H	634939696	634940388
chr2H	635027512	635027925
chr2H	635116474	635116791
chr2H	635300094	635301897
chr2H	635543045	635544495
chr2H	635546834	635547569
chr2H	635577145	635577461
chr2H	635622654	635624019
chr2H	635769532	635770198
chr2H	635776848	635777866
chr2H	635906370	635907276
chr2H	635911379	635912455
chr2H	635986085	635986394
chr2H	636650391	636651160
chr2H	636691359	636691775
chr2H	637062693	637063261
chr2H	637882103	637882834
chr2H	637952245	637952468
chr2H	638361388	638362155
chr2H	638367171	638367473
chr2H	638550265	638552357
chr2H	639288183	639289159
chr2H	639469454	639469914
chr2H	639987693	639988382
chr2H	640037050	640038337
chr2H	640150719	640152298
chr2H	640247818	640248793
chr2H	640503136	640504520
chr2H	641778002	641779519
chr2H	641834603	641834898
chr2H	641862046	641862481
chr2H	641940257	641941148
chr2H	642154855	642155453
chr2H	642209755	642211156
chr2H	642417952	642419058
chr2H	642431336	642432507
chr2H	642615280	642615630
chr2H	643288997	643289280
chr2H	643290751	643291740
chr2H	643353358	643354066
chr2H	643519958	643520684
chr2H	643943595	643944240
chr2H	643966686	643967793
chr2H	644019397	644019786
chr2H	644029593	644030584
chr2H	644364009	644364631
chr2H	645106819	645107664
chr2H	645238686	645239179
chr2H	645255296	645255497
chr2H	645356848	645357228
chr2H	645490818	645492100
chr2H	645567189	645567464
chr2H	645570685	645571414
chr2H	645902797	645903826
chr2H	645913458	645913981
chr2H	646099832	646101388
chr2H	646370128	646370727
chr2H	646978017	646978454
chr2H	647073355	647074829
chr2H	647329315	647329921
chr2H	647351233	647351848
chr2H	647375629	647376218
chr2H	647444102	647445439
chr2H	647452102	647452795
chr2H	647454306	647455103
chr2H	647460455	647461702
chr2H	648192758	648193558
chr2H	648207717	648208299
chr2H	648295818	648296311
chr2H	648341989	648342715
chr2H	648351672	648352591
chr2H	648411235	648411985
chr2H	648416875	648418818
chr2H	649238494	649239162
chr2H	649368831	649369447
chr2H	649370243	649370723
chr2H	649443003	649444503
chr2H	649486840	649487391
chr2H	649512943	649513511
chr2H	649617172	649617691
chr2H	649619695	649621086
chr2H	649717981	649719217
chr2H	649946791	649948055
chr2H	649968360	649968637
chr2H	650010967	650012613
chr2H	650351348	650351700
chr2H	650471119	650472103
chr2H	650777640	650778145
chr2H	650846291	650847670
chr2H	650941739	650943597
chr2H	650947690	650948173
chr2H	651170937	651172060
chr2H	651451818	651452272
chr2H	651453904	651454411
chr2H	651495053	651496018
chr2H	651501692	651502016
chr2H	651529411	651529899
chr2H	651926429	651927475
chr2H	652138196	652139314
chr2H	652311647	652312117
chr2H	652342193	652344650
chr2H	652373354	652373983
chr2H	652689067	652689841
chr2H	652787722	652788481
[truncated: 5,160 more rows]

## Sheet: Leaf
Table S3. Coordinates of robust cCREs in MorexV3 genome across four developmental stages (related to Figure 2B) - Leaf
chr1H	448232	448650
chr1H	2103100	2105131
chr1H	2275941	2277118
chr1H	2317754	2317919
chr1H	5083849	5084522
chr1H	5094317	5094840
chr1H	5170028	5170500
chr1H	5366859	5367277
chr1H	5874927	5876027
chr1H	6667457	6669289
chr1H	9109600	9109998
chr1H	9459069	9460889
chr1H	10197422	10197676
chr1H	10844776	10845116
chr1H	11633776	11634258
chr1H	12810354	12810934
chr1H	13234784	13235876
chr1H	15499020	15499580
chr1H	15666898	15667454
chr1H	16062427	16063309
chr1H	20197181	20198305
chr1H	20448055	20449005
chr1H	22244637	22245016
chr1H	22512526	22513001
chr1H	24027671	24028122
chr1H	25512322	25512470
chr1H	29519150	29519519
chr1H	29946573	29947475
chr1H	29961232	29963845
chr1H	29970469	29971189
chr1H	29979438	29981050
chr1H	32218258	32218589
chr1H	36411802	36412728
chr1H	38502126	38502765
chr1H	40919368	40919808
chr1H	40926061	40927133
chr1H	40931579	40932254
chr1H	42015187	42017353
chr1H	42686099	42687580
chr1H	42848200	42849147
chr1H	42992015	42992472
chr1H	47244355	47244659
chr1H	47248975	47250200
chr1H	47438430	47439461
chr1H	48244849	48245285
chr1H	48313692	48314416
chr1H	53833818	53835588
chr1H	54347901	54348699
chr1H	57484663	57485439
chr1H	57906783	57909022
chr1H	59604711	59605550
chr1H	61432876	61434536
chr1H	61444021	61444495
chr1H	66508755	66509808
chr1H	70148703	70149539
chr1H	70294443	70296229
chr1H	71452603	71453386
chr1H	72576674	72577671
chr1H	72894739	72895918
chr1H	73052842	73054154
chr1H	77175097	77175245
chr1H	78035331	78036781
chr1H	81192871	81195371
chr1H	81336188	81338198
chr1H	83820682	83822181
chr1H	93707285	93707697
chr1H	95887700	95888073
chr1H	98188333	98188704
chr1H	98802216	98803189
chr1H	102190162	102190350
chr1H	104436735	104437205
chr1H	106008901	106009696
chr1H	106892091	106893283
chr1H	109852876	109853301
chr1H	110308143	110309062
chr1H	116403369	116403649
chr1H	118763780	118763936
chr1H	119661148	119661969
chr1H	121899438	121900144
chr1H	124035291	124035510
chr1H	124304247	124304543
chr1H	126745996	126746512
chr1H	127801208	127801444
chr1H	127859416	127860921
chr1H	128126039	128126441
chr1H	128133923	128134609
chr1H	129343634	129344661
chr1H	129919168	129919586
chr1H	136448745	136449301
chr1H	140103678	140104751
chr1H	144354119	144355147
chr1H	145997042	145997404
chr1H	149757019	149758048
chr1H	152703273	152704213
chr1H	154742564	154744011
chr1H	156366689	156367167
chr1H	162268913	162270425
chr1H	162317646	162318047
chr1H	163102891	163103264
chr1H	164010842	164012104
chr1H	164509635	164509783
chr1H	169892965	169893808
chr1H	172136010	172136390
chr1H	173647913	173648118
chr1H	175407182	175407481
chr1H	178203076	178203383
chr1H	178604146	178604814
chr1H	183252575	183253600
chr1H	183620870	183621566
chr1H	184488405	184488728
chr1H	186308276	186308871
chr1H	186990836	186991597
chr1H	189607500	189608039
chr1H	189650284	189650755
chr1H	189786316	189786620
chr1H	191141099	191142142
chr1H	192894136	192895034
chr1H	193663956	193665067
chr1H	194444078	194444420
chr1H	201619115	201619330
chr1H	211173334	211173482
chr1H	211779142	211779863
chr1H	213057904	213058333
chr1H	214210113	214210533
chr1H	222252372	222252526
chr1H	222492847	222493368
chr1H	223370703	223371780
chr1H	223386109	223387194
chr1H	226765507	226765742
chr1H	229807483	229808259
chr1H	231459190	231460077
chr1H	232433604	232434004
chr1H	236255179	236255675
chr1H	238549085	238549418
chr1H	239591278	239591711
chr1H	240020034	240022072
chr1H	242275399	242275933
chr1H	243737461	243738425
chr1H	244785570	244786090
chr1H	249386812	249387733
chr1H	255723883	255724834
chr1H	256964602	256965824
chr1H	257586627	257587720
chr1H	257654522	257655654
chr1H	261802784	261803233
chr1H	262955873	262956276
chr1H	265668404	265669239
chr1H	267233124	267233682
chr1H	274330386	274331162
chr1H	277813161	277814526
chr1H	277847164	277848228
chr1H	282328981	282329489
chr1H	283865584	283866617
chr1H	284160733	284161898
chr1H	285292682	285293502
chr1H	288002981	288003301
chr1H	288077261	288078477
chr1H	289669839	289670132
chr1H	290783670	290785179
chr1H	293973334	293973793
chr1H	294815381	294815565
chr1H	298972415	298973510
chr1H	302049545	302050585
chr1H	302516660	302517250
chr1H	303569041	303569341
chr1H	303651659	303652204
chr1H	305095068	305095616
chr1H	310039389	310040269
chr1H	311852869	311854067
chr1H	314853360	314854185
chr1H	322492525	322493220
chr1H	322758741	322759637
chr1H	322800674	322802102
chr1H	322802807	322803465
chr1H	323407975	323409044
chr1H	323811604	323812318
chr1H	325499966	325500495
chr1H	326664685	326665835
chr1H	327615871	327616261
chr1H	327706540	327708362
chr1H	328882745	328884219
chr1H	329582029	329583141
chr1H	329962746	329964012
chr1H	330226479	330226913
chr1H	330599367	330599760
chr1H	330887049	330888031
chr1H	332116709	332118107
chr1H	332483611	332484543
chr1H	333587475	333588252
chr1H	333845262	333846126
chr1H	336242598	336242960
chr1H	337576139	337576813
chr1H	338237102	338238103
chr1H	342462096	342462371
chr1H	342464192	342465080
chr1H	342721419	342721981
chr1H	343716606	343717483
chr1H	344159590	344160352
chr1H	344395169	344395636
chr1H	346299623	346300599
chr1H	347174869	347175416
chr1H	348166542	348167935
chr1H	349771825	349773270
chr1H	350381762	350382914
chr1H	354738166	354738405
chr1H	355035864	355036651
chr1H	357173475	357174573
chr1H	358321126	358323330
chr1H	358402464	358403306
chr1H	361129716	361130879
chr1H	362405586	362406114
chr1H	364582853	364583962
chr1H	364776266	364777618
chr1H	364800333	364801072
chr1H	365185826	365186751
chr1H	366553841	366555270
chr1H	366809930	366811123
chr1H	367761743	367762768
chr1H	368790596	368790927
chr1H	369308818	369309133
chr1H	370025628	370025855
chr1H	370028867	370029705
chr1H	370609666	370610360
chr1H	370614599	370615493
chr1H	372636943	372638028
chr1H	372817245	372817517
chr1H	373035481	373036298
chr1H	375160803	375161798
chr1H	376324212	376324756
chr1H	376554583	376555544
chr1H	376556642	376557411
chr1H	378040450	378041291
chr1H	378041967	378042520
chr1H	378667077	378668188
chr1H	378670177	378670854
chr1H	380360238	380360483
chr1H	380431514	380432188
chr1H	382137217	382138321
chr1H	382750353	382751161
chr1H	384322307	384322682
chr1H	384865989	384866672
chr1H	385677788	385678295
chr1H	386068769	386070101
chr1H	386520472	386520700
chr1H	387333536	387334576
chr1H	387552096	387552880
chr1H	387621826	387622791
chr1H	388700256	388701104
chr1H	389089352	389090543
chr1H	391101950	391102460
chr1H	391560554	391561107
chr1H	391794489	391794735
chr1H	392956098	392957574
chr1H	394566743	394568510
chr1H	394608225	394608659
chr1H	394918986	394919530
chr1H	394929000	394929259
chr1H	394986982	394987372
chr1H	395971985	395973487
chr1H	395975163	395977368
chr1H	396251433	396252119
chr1H	397149172	397149419
chr1H	397378290	397378578
chr1H	398352560	398352846
chr1H	399641467	399642410
chr1H	402936590	402937827
chr1H	402938488	402938991
chr1H	405775999	405776489
chr1H	405939462	405940260
chr1H	406565791	406566234
chr1H	407949480	407949914
chr1H	408758368	408758764
chr1H	413455023	413456147
chr1H	413578689	413579941
chr1H	414335806	414336304
chr1H	414860730	414862189
chr1H	414863882	414864894
chr1H	415348466	415349523
chr1H	416102245	416102906
chr1H	416572344	416572852
chr1H	417742177	417742582
chr1H	418038534	418039459
chr1H	418406077	418406845
chr1H	418412184	418413530
chr1H	418554767	418555550
chr1H	418616850	418618293
chr1H	418904344	418905342
chr1H	419148364	419148714
chr1H	419152046	419152357
chr1H	420512114	420512648
chr1H	420547619	420548215
chr1H	424305210	424305898
chr1H	424366432	424367461
chr1H	425665062	425665961
chr1H	425685781	425687343
chr1H	426288947	426289673
chr1H	426294333	426295250
chr1H	426692693	426693366
chr1H	427155775	427156565
chr1H	428673366	428673923
chr1H	428970120	428971354
chr1H	429592457	429593103
chr1H	429601051	429602759
chr1H	431323654	431324364
chr1H	432089739	432090335
chr1H	432148545	432150047
chr1H	432445720	432446140
chr1H	432600081	432600722
chr1H	432880960	432882543
chr1H	433044121	433045943
chr1H	433755400	433757305
chr1H	434131564	434132456
chr1H	434467857	434468954
chr1H	435166238	435167429
chr1H	435481602	435482033
chr1H	436621569	436623150
chr1H	436726805	436727182
chr1H	437079355	437079818
chr1H	438333629	438334704
chr1H	440459717	440461041
chr1H	441674586	441675302
chr1H	441679357	441679959
chr1H	442268240	442268817
chr1H	444029321	444030228
chr1H	444179545	444180896
chr1H	444185158	444186448
chr1H	444591322	444592647
chr1H	445903543	445903953
chr1H	446101317	446102036
chr1H	446103148	446103413
chr1H	446416010	446416170
chr1H	446826479	446827370
chr1H	447042722	447044647
chr1H	447060043	447060304
chr1H	447386298	447387010
chr1H	448315134	448315391
chr1H	448547186	448547715
chr1H	448680620	448681673
chr1H	449959438	449960462
chr1H	450531803	450532009
chr1H	450534074	450534424
chr1H	450955761	450957041
chr1H	451825834	451826797
chr1H	452598904	452600144
chr1H	452932009	452932757
chr1H	453685742	453686412
chr1H	454560150	454561285
chr1H	454612648	454613352
chr1H	454670169	454670550
chr1H	455170375	455170543
chr1H	455212350	455213568
chr1H	455265836	455267261
chr1H	455267981	455268562
chr1H	455330705	455331470
chr1H	455454172	455455696
chr1H	455585809	455586914
chr1H	456378103	456378690
chr1H	456693458	456694017
chr1H	456872316	456872901
chr1H	458353071	458354325
chr1H	459055867	459056850
chr1H	459323514	459324527
chr1H	461086326	461086596
chr1H	463685247	463685414
chr1H	464379054	464379830
chr1H	464636021	464637321
chr1H	465310281	465310938
chr1H	465667366	465667913
chr1H	465683532	465684441
chr1H	465692331	465693298
chr1H	465786870	465787252
chr1H	465860248	465861063
chr1H	466166557	466167161
chr1H	466894368	466895325
chr1H	467458669	467459430
chr1H	467462360	467463367
chr1H	467848419	467849121
chr1H	467851601	467851801
chr1H	468212096	468213104
chr1H	468715873	468716582
chr1H	468731453	468731710
chr1H	468976441	468978065
chr1H	469002141	469002746
chr1H	469337326	469337550
chr1H	469647243	469648003
chr1H	470166121	470166776
chr1H	470691813	470692184
chr1H	470854073	470855426
chr1H	471122560	471123680
chr1H	471492464	471493232
chr1H	471855318	471855646
chr1H	473025223	473026190
chr1H	473108278	473109372
chr1H	473156997	473157895
chr1H	473799234	473800030
chr1H	475180026	475180664
chr1H	475243765	475243932
chr1H	475258001	475259171
chr1H	475454327	475454670
chr1H	475620229	475621532
chr1H	476109340	476110628
chr1H	476477282	476477956
chr1H	477188916	477189409
chr1H	477436626	477437331
chr1H	477671076	477674127
chr1H	477675099	477675742
chr1H	477761538	477762016
chr1H	478593889	478594247
chr1H	478902256	478902985
chr1H	478977909	478979077
chr1H	479259268	479260278
chr1H	479410635	479411403
chr1H	480959131	480960031
chr1H	481257106	481257302
chr1H	483020568	483021963
chr1H	483767394	483767751
chr1H	484170734	484172287
chr1H	484839941	484841494
chr1H	484875841	484878689
chr1H	485464968	485465781
chr1H	485472247	485473407
chr1H	486673187	486673865
chr1H	486896867	486897167
chr1H	486962367	486963196
chr1H	487077631	487078061
chr1H	487104582	487105797
chr1H	487225716	487226105
chr1H	487229168	487229553
chr1H	487235708	487236309
chr1H	487328757	487329686
chr1H	487368507	487369184
chr1H	487482879	487483140
chr1H	488607716	488608338
chr1H	489642660	489643537
chr1H	489902953	489903293
chr1H	491044628	491045048
chr1H	491749730	491750172
chr1H	491771726	491772332
chr1H	491815008	491816151
chr1H	492198777	492199520
chr1H	493426680	493427023
chr1H	493676233	493676381
chr1H	495779189	495779528
chr1H	495786323	495786730
chr1H	496914884	496915386
chr1H	497787644	497788367
chr1H	497788975	497789442
chr1H	497913446	497914215
chr1H	498487931	498489187
chr1H	498784096	498785090
chr1H	499031423	499031841
chr1H	499032425	499033017
chr1H	499042142	499043341
chr1H	499861750	499863487
chr1H	500132808	500133776
chr1H	500246956	500247632
chr1H	500268849	500269163
chr1H	500418337	500419121
chr1H	501820652	501821846
chr1H	501827885	501828609
chr1H	501839867	501842118
chr1H	501849179	501849673
chr1H	501852330	501853064
chr1H	502201959	502202316
chr1H	502561337	502562714
chr1H	503290492	503290716
chr1H	504687162	504687413
chr1H	504867810	504868701
chr1H	504927732	504928505
chr1H	504952611	504953122
chr1H	505136007	505137276
chr1H	505158387	505159656
chr1H	505166747	505167704
chr1H	505172440	505172989
chr1H	505259865	505261497
chr1H	505304492	505304842
chr1H	505623314	505623988
chr1H	505769611	505770027
chr1H	506770854	506771151
chr1H	507503089	507503872
chr1H	508978843	508979063
chr1H	510321739	510322348
chr1H	510461453	510462103
chr1H	511064082	511064325
chr1H	511460186	511460698
chr1H	511578707	511579322
chr1H	512672549	512673873
chr1H	512836592	512836990
chr1H	514841774	514842565
chr2H	1113088	1114049
chr2H	1284099	1285195
chr2H	2605978	2606185
chr2H	5183905	5184216
chr2H	5217571	5218578
chr2H	5320444	5320848
chr2H	5381983	5382879
chr2H	5388184	5388423
chr2H	5594795	5595421
chr2H	8682591	8684183
chr2H	8940507	8941435
chr2H	9395888	9397076
chr2H	10634580	10635003
chr2H	11442063	11442483
chr2H	11820261	11820569
chr2H	12033291	12033731
chr2H	12235243	12235414
chr2H	12255859	12256338
chr2H	12861422	12861720
chr2H	13378246	13379124
chr2H	14062853	14063413
chr2H	14637401	14638030
chr2H	14695246	14695570
chr2H	14698700	14699378
chr2H	15809517	15810476
chr2H	17860981	17861141
chr2H	17965356	17966192
chr2H	19082126	19082763
chr2H	19091943	19092248
chr2H	20078065	20078941
chr2H	25425228	25425457
chr2H	25816984	25817445
chr2H	25851719	25852285
chr2H	25883687	25884583
chr2H	27405272	27405868
chr2H	27411726	27412711
chr2H	28203999	28204812
chr2H	28311761	28312384
chr2H	29342908	29343465
chr2H	29389002	29389632
chr2H	29984093	29984538
chr2H	30356632	30358460
chr2H	30426748	30428227
chr2H	30618867	30619776
chr2H	30909984	30910549
chr2H	31177075	31177806
chr2H	31529946	31531939
chr2H	31799392	31800347
chr2H	33020549	33022540
chr2H	33164414	33164979
chr2H	34233271	34233481
chr2H	34338822	34339651
chr2H	34573579	34574620
chr2H	35254256	35254701
chr2H	36171166	36171457
chr2H	36326949	36327253
chr2H	36835029	36836066
chr2H	37817646	37818891
chr2H	38183976	38184300
chr2H	40170421	40171419
chr2H	40547209	40547882
chr2H	40808104	40808759
chr2H	40810824	40811743
chr2H	40817587	40818305
chr2H	40893629	40895584
chr2H	40904001	40904916
chr2H	40927633	40928399
chr2H	40937381	40938015
chr2H	40985824	40986559
chr2H	40991776	40992594
chr2H	41007035	41007350
chr2H	41013570	41015415
chr2H	41779890	41780697
chr2H	42033629	42033858
chr2H	42693237	42693537
chr2H	43322619	43323755
chr2H	45205578	45206514
chr2H	45339948	45340608
chr2H	45539620	45540688
chr2H	46401310	46401990
chr2H	47243045	47243836
chr2H	50408846	50409391
chr2H	50488582	50489083
chr2H	50493575	50494046
chr2H	52860609	52860786
chr2H	53312113	53312434
chr2H	53313329	53314158
chr2H	54504854	54505685
chr2H	54527146	54528565
chr2H	55242073	55242675
chr2H	55931439	55932265
chr2H	55933263	55934138
chr2H	56478731	56479519
chr2H	56525220	56525629
chr2H	56528038	56529436
chr2H	56559249	56560747
chr2H	58097873	58098403
chr2H	58254544	58255668
chr2H	58277186	58277540
chr2H	58774342	58775515
chr2H	58842138	58843440
chr2H	59820939	59821202
chr2H	59824095	59825158
chr2H	60952176	60952885
chr2H	61077878	61078785
chr2H	61137515	61138120
chr2H	61618248	61618591
chr2H	61647451	61648005
chr2H	62013323	62013583
chr2H	63943740	63944261
chr2H	64688466	64688780
chr2H	64702798	64703686
chr2H	64708096	64708961
chr2H	64904941	64905445
chr2H	65424072	65425163
chr2H	68592176	68592696
chr2H	70496517	70497236
chr2H	74515950	74516418
chr2H	74740335	74741595
chr2H	76406166	76406827
chr2H	76407558	76408000
chr2H	76686981	76687150
chr2H	76863939	76864682
chr2H	77123124	77124619
chr2H	77885858	77886337
chr2H	78909465	78909701
chr2H	79557341	79559258
chr2H	80063351	80064372
chr2H	80905457	80906087
chr2H	81485875	81487041
chr2H	81665029	81666322
chr2H	81766883	81767793
chr2H	81939078	81941138
chr2H	81945688	81947008
chr2H	82077727	82078207
chr2H	85500889	85501812
chr2H	89011541	89012595
chr2H	90946838	90947297
chr2H	92911811	92912105
chr2H	93367079	93368042
chr2H	95080384	95081389
chr2H	95383587	95385244
chr2H	96258752	96259085
chr2H	96608985	96609195
chr2H	96678644	96679646
chr2H	101555327	101556181
chr2H	102023490	102025054
chr2H	102064579	102065594
chr2H	102262745	102263356
chr2H	104491625	104493152
chr2H	105878405	105879117
chr2H	107059930	107060286
chr2H	108047252	108047982
chr2H	108611462	108613036
chr2H	108624714	108625850
chr2H	109304120	109304651
chr2H	109386167	109387752
chr2H	111275080	111276343
chr2H	112352915	112353742
chr2H	112399608	112400276
chr2H	116445503	116445833
chr2H	117606526	117607397
chr2H	118397620	118398228
chr2H	120654570	120654994
chr2H	121316360	121316795
chr2H	123368024	123368410
chr2H	124079219	124079843
chr2H	124665053	124665348
chr2H	126527864	126528208
chr2H	126704196	126704912
chr2H	127009099	127009796
chr2H	127010481	127010969
chr2H	127012394	127012682
chr2H	127014682	127015910
chr2H	131404892	131405165
chr2H	133074552	133075605
chr2H	133588796	133589582
chr2H	133596175	133596413
chr2H	135939069	135940220
chr2H	138568535	138569326
chr2H	138570447	138571338
chr2H	138890672	138891747
chr2H	140066349	140067534
chr2H	141307389	141307991
chr2H	147011287	147012045
chr2H	153904076	153905832
chr2H	156722043	156723082
chr2H	157183047	157184637
chr2H	157206234	157206783
chr2H	157211056	157211416
chr2H	157458110	157459256
chr2H	158619353	158619925
chr2H	161357496	161357990
chr2H	161512134	161512863
chr2H	166868425	166869907
chr2H	167009299	167010843
chr2H	167570572	167571753
chr2H	167577200	167577858
chr2H	169487721	169488021
chr2H	169732736	169733086
chr2H	170096994	170098362
chr2H	170680434	170680813
chr2H	172127536	172128799
chr2H	174644987	174645317
chr2H	176187887	176188296
chr2H	178115657	178116799
chr2H	179180238	179180549
chr2H	179749084	179749347
chr2H	181816969	181817405
chr2H	181818550	181820045
chr2H	186019979	186020954
chr2H	186494166	186494655
chr2H	186722340	186723016
chr2H	187168763	187169031
chr2H	188187541	188188273
chr2H	190220153	190221187
chr2H	190253877	190254240
chr2H	200464808	200465302
chr2H	201004825	201005214
chr2H	201147960	201148548
chr2H	201643147	201643976
chr2H	204407985	204408354
chr2H	206190289	206191291
chr2H	207524672	207525986
chr2H	207715755	207716787
chr2H	213878937	213879524
chr2H	214465763	214466494
chr2H	215104030	215104612
chr2H	219261764	219262434
chr2H	221693230	221693823
chr2H	224999663	225000704
chr2H	225497942	225498302
chr2H	225504380	225505274
chr2H	226021242	226022632
chr2H	228963958	228964936
chr2H	229631162	229631518
chr2H	229722043	229722461
chr2H	230270596	230272307
chr2H	233527888	233528545
chr2H	234184434	234184734
chr2H	237398264	237398868
chr2H	237837503	237837848
chr2H	238189447	238190287
chr2H	238378805	238379722
chr2H	239226125	239226945
chr2H	239843175	239843848
chr2H	241601478	241602773
chr2H	244070439	244071411
chr2H	249608915	249610068
chr2H	249931720	249932775
chr2H	251099174	251100213
chr2H	254238304	254239506
chr2H	259168830	259169713
chr2H	259439238	259439764
chr2H	259628704	259629244
chr2H	259919220	259919412
chr2H	260204239	260204909
chr2H	261288563	261289041
chr2H	267278398	267279395
chr2H	267915096	267915826
chr2H	269406907	269407961
chr2H	269413059	269413978
chr2H	272523542	272524436
chr2H	273833644	273834187
chr2H	275511093	275512257
chr2H	275528222	275529221
chr2H	282534096	282535288
chr2H	285549277	285549649
chr2H	288029796	288030386
chr2H	293181704	293182582
chr2H	294873129	294874022
chr2H	299725399	299725767
chr2H	299748078	299748642
chr2H	300235155	300235535
chr2H	300781756	300782501
chr2H	302426236	302427216
chr2H	304316128	304317066
chr2H	305683273	305683819
chr2H	308536327	308537169
chr2H	308654061	308655089
chr2H	310291038	310291657
chr2H	310320466	310321153
chr2H	310532412	310533510
chr2H	311163793	311164286
chr2H	315439926	315440198
chr2H	316536356	316537319
chr2H	316838440	316839513
chr2H	316844759	316845828
chr2H	318230085	318230296
chr2H	319413000	319414494
chr2H	319415489	319415810
chr2H	319471736	319472657
chr2H	321618561	321619562
chr2H	322052997	322053723
chr2H	324708795	324708948
chr2H	327387622	327389117
chr2H	328332312	328332615
chr2H	328333452	328334580
chr2H	328684907	328685684
chr2H	330337538	330337908
chr2H	331311281	331311759
chr2H	331680737	331681340
chr2H	331681962	331682235
chr2H	334595484	334595695
chr2H	335484632	335485442
chr2H	336071081	336071926
chr2H	336099027	336099364
chr2H	339930022	339930447
chr2H	343965469	343966562
chr2H	347862958	347863965
chr2H	349625694	349626608
chr2H	349634640	349635491
chr2H	354821760	354822214
chr2H	355367464	355368207
chr2H	356934890	356935044
chr2H	361867418	361867840
chr2H	363796276	363796709
chr2H	365497000	365497393
chr2H	369604356	369605488
chr2H	371155250	371155598
chr2H	371174066	371174953
chr2H	372409813	372410274
chr2H	372559398	372560048
chr2H	374447001	374447646
chr2H	374685733	374686551
chr2H	375069401	375070297
chr2H	377889283	377890238
chr2H	378029058	378030471
chr2H	378858148	378859117
chr2H	380490845	380491168
chr2H	382718734	382719551
chr2H	383609791	383610193
chr2H	385324615	385324862
chr2H	385325471	385325726
chr2H	389107058	389108219
chr2H	391385418	391386100
chr2H	391393518	391394072
chr2H	394655133	394655960
chr2H	395374292	395375221
chr2H	397722154	397722471
chr2H	397782222	397783582
chr2H	397875104	397876057
chr2H	400167188	400168409
chr2H	402989572	402989779
chr2H	403598964	403599458
chr2H	404074775	404074955
chr2H	405081011	405081836
chr2H	415773822	415774536
chr2H	417923312	417924178
chr2H	424969823	424971209
chr2H	425391287	425392308
chr2H	427720439	427721574
chr2H	428976405	428977503
chr2H	430003671	430005526
chr2H	430008124	430008466
chr2H	430010911	430011246
chr2H	430341928	430342320
chr2H	430855104	430855742
chr2H	431100128	431100597
chr2H	432270827	432271664
chr2H	433691193	433691474
chr2H	434886818	434887648
chr2H	436775770	436776867
chr2H	437577527	437578122
chr2H	437582325	437584413
chr2H	439047524	439048521
chr2H	441485831	441486746
chr2H	443632849	443633252
chr2H	444493243	444493671
chr2H	445565455	445565812
chr2H	445603323	445603851
chr2H	445764236	445765604
chr2H	449128172	449129212
chr2H	449319992	449320313
chr2H	450241518	450244034
chr2H	450499697	450501057
chr2H	450598033	450599440
chr2H	451028789	451030194
chr2H	451126958	451127465
chr2H	451292528	451294455
chr2H	451761563	451763197
chr2H	452110871	452111903
chr2H	458785072	458786025
chr2H	461235896	461236804
chr2H	463927374	463927892
chr2H	465618553	465618743
chr2H	468414063	468414602
chr2H	470301601	470302976
chr2H	470700172	470700643
chr2H	470834877	470835104
chr2H	470836344	470836941
chr2H	470886383	470887371
chr2H	471267963	471268522
chr2H	473095559	473096538
chr2H	474480804	474482083
chr2H	474713112	474713681
chr2H	475863273	475864247
chr2H	478144100	478144416
chr2H	478220933	478221111
chr2H	478373829	478374329
chr2H	478578913	478579507
chr2H	478702344	478703241
chr2H	482076715	482077624
chr2H	483032457	483033487
chr2H	483114143	483114765
chr2H	483373891	483374406
chr2H	484213918	484214212
chr2H	484457264	484458264
chr2H	487201532	487201970
chr2H	487203550	487204119
chr2H	487718648	487719219
chr2H	488850139	488851609
chr2H	489216340	489216852
chr2H	490019432	490021658
chr2H	490563803	490564455
chr2H	491654982	491655362
chr2H	499941902	499943904
chr2H	500055836	500056191
chr2H	500294657	500295689
chr2H	501046819	501047170
chr2H	501937884	501938477
chr2H	502132095	502132389
chr2H	502437995	502438413
chr2H	503069768	503070193
chr2H	503104516	503104810
chr2H	503354068	503355080
chr2H	504400780	504401022
chr2H	506064591	506065641
chr2H	508807662	508808849
chr2H	511485911	511486223
chr2H	511826678	511827010
chr2H	511928972	511930043
chr2H	511938673	511939507
chr2H	512081983	512082708
chr2H	512581878	512582696
chr2H	513901026	513901370
chr2H	516699099	516700018
chr2H	517463847	517464005
chr2H	517465669	517467345
chr2H	518385190	518386787
chr2H	518975719	518976267
chr2H	519032702	519033599
chr2H	519303583	519303787
chr2H	519304392	519304758
chr2H	519753958	519754582
chr2H	519975546	519976922
chr2H	520346677	520347827
chr2H	521930777	521931887
chr2H	523878881	523879142
chr2H	527224180	527224802
chr2H	530277472	530278143
chr2H	530288242	530288628
chr2H	532084831	532085234
chr2H	532209204	532209397
chr2H	534118338	534118625
chr2H	534762508	534763426
chr2H	535156311	535157799
chr2H	536184409	536184948
chr2H	537696855	537697133
chr2H	538495963	538496568
chr2H	538755044	538755920
chr2H	538897233	538897910
chr2H	539074271	539075945
chr2H	542691696	542692134
chr2H	543349836	543350312
chr2H	544534421	544536184
chr2H	545042591	545043730
chr2H	545088476	545089478
chr2H	545526191	545526376
chr2H	546315050	546315351
chr2H	547102078	547102757
chr2H	549410938	549412074
chr2H	549570355	549570789
chr2H	550194573	550195785
chr2H	551065724	551066161
chr2H	551570888	551571330
chr2H	551715835	551717423
chr2H	551888576	551890380
chr2H	551949883	551950616
chr2H	554611191	554612128
chr2H	554784408	554784759
chr2H	555114872	555115419
chr2H	555141790	555142706
chr2H	558407810	558409035
chr2H	558473404	558474526
chr2H	559211634	559212927
chr2H	559378456	559379078
chr2H	559407336	559408370
chr2H	559648729	559649449
chr2H	559712549	559713384
chr2H	559717146	559717472
chr2H	560393887	560394413
chr2H	560685345	560685797
chr2H	560689545	560690584
chr2H	561852832	561853691
chr2H	561889849	561890531
chr2H	561892598	561893762
chr2H	562773646	562774673
chr2H	563930673	563931553
chr2H	564465511	564465844
chr2H	564494139	564495188
chr2H	565779990	565782094
chr2H	566169677	566170876
chr2H	566171764	566171923
chr2H	566609930	566610284
chr2H	566610927	566611715
chr2H	567091136	567091671
chr2H	568730930	568731864
chr2H	568732564	568732771
chr2H	568846183	568847224
chr2H	569240847	569241909
chr2H	569242506	569242790
chr2H	569313788	569314808
chr2H	569590171	569590589
chr2H	569593375	569594492
chr2H	569794826	569796029
chr2H	569799899	569800545
chr2H	569859494	569860874
chr2H	570041242	570041854
chr2H	571242880	571243359
chr2H	571365235	571365654
chr2H	571367137	571368247
chr2H	571959742	571960634
chr2H	572058746	572059511
chr2H	572388538	572388916
chr2H	572805991	572806673
chr2H	573066458	573067276
chr2H	573520047	573521204
chr2H	574139255	574139701
chr2H	574846626	574847521
chr2H	579825536	579825781
chr2H	579828015	579828719
chr2H	580841649	580843066
chr2H	581334182	581334813
chr2H	581585518	581586617
chr2H	581796537	581797598
chr2H	582591816	582593578
chr2H	582810681	582811400
chr2H	583298887	583299431
chr2H	584448287	584449221
chr2H	585062605	585064155
chr2H	585251284	585252340
chr2H	585355118	585357116
chr2H	585673484	585674190
chr2H	586375422	586376306
chr2H	587078486	587079662
chr2H	587416096	587417168
chr2H	587459032	587460581
chr2H	587526224	587527348
chr2H	587732162	587732972
chr2H	587762220	587762567
chr2H	588147204	588148133
chr2H	588220824	588222284
chr2H	588459340	588459850
chr2H	588483909	588485188
chr2H	588539689	588540443
chr2H	590053263	590055775
chr2H	590382675	590383350
chr2H	591439041	591439775
chr2H	591440479	591442022
chr2H	593406350	593407446
chr2H	593414754	593415769
chr2H	594722670	594723348
chr2H	596586226	596587183
chr2H	596596522	596598856
chr2H	596627556	596629358
chr2H	596773586	596774770
chr2H	596907693	596908681
chr2H	597043723	597045705
chr2H	597251769	597252086
chr2H	597401862	597402061
chr2H	597597871	597598848
chr2H	597699275	597700250
chr2H	597818792	597820650
chr2H	597862302	597862723
chr2H	598144907	598145668
chr2H	598827669	598828881
chr2H	599760075	599761593
chr2H	600332785	600333116
chr2H	601800402	601801461
chr2H	602701140	602702506
chr2H	603243244	603243914
chr2H	604631441	604632430
chr2H	604741310	604741712
chr2H	604902304	604903419
chr2H	604980913	604981530
chr2H	605149877	605150165
chr2H	606015034	606015275
chr2H	606066099	606066736
chr2H	606574573	606576112
chr2H	606642493	606643652
chr2H	606841779	606842208
chr2H	606843218	606843606
chr2H	607316471	607316794
chr2H	607678956	607679680
chr2H	607892251	607893386
chr2H	608936047	608936433
chr2H	608958704	608959496
chr2H	608991986	608992239
chr2H	609156838	609157358
chr2H	610015563	610016037
chr2H	611076319	611077529
chr2H	611918487	611919325
chr2H	611923588	611923902
chr2H	612671303	612672317
chr2H	612804759	612805394
chr2H	613245104	613246628
chr2H	615017728	615018648
chr2H	615130970	615132918
chr2H	615770777	615771765
chr2H	615780767	615781739
chr2H	615792511	615793931
chr2H	615897679	615898651
chr2H	615903347	615904482
chr2H	615967040	615967463
chr2H	615973984	615976019
chr2H	615981135	615981705
chr2H	616093216	616094864
chr2H	616129034	616130371
chr2H	616137634	616137956
chr2H	616547233	616548071
chr2H	616721314	616722149
chr2H	617251607	617252415
chr2H	618080861	618081994
chr2H	618083178	618084255
chr2H	618233599	618235070
chr2H	618262045	618262804
chr2H	618350301	618350783
chr2H	618719394	618720104
chr2H	619616446	619617363
chr2H	620269974	620270280
chr2H	620296587	620297488
chr2H	621904464	621905396
chr2H	622668646	622670508
chr2H	622684561	622685716
chr2H	622693934	622694173
chr2H	622856747	622857247
chr2H	623593838	623594851
chr2H	624645343	624646673
chr2H	624775391	624775972
chr2H	625121575	625122100
chr2H	625947842	625948902
chr2H	626714984	626715448
chr2H	627330783	627331198
chr2H	628478133	628478456
chr2H	628557109	628558706
chr2H	628575920	628577512
chr2H	628628675	628629202
chr2H	628634746	628635521
chr2H	628638608	628640633
chr2H	628693233	628694414
chr2H	628885774	628886004
chr2H	629417473	629418286
chr2H	630115768	630117104
chr2H	630117783	630118032
chr2H	630121749	630123094
chr2H	630147137	630148477
chr2H	630389139	630389631
chr2H	631227139	631228864
chr2H	633440409	633440994
chr2H	633447249	633447906
chr2H	633463160	633463550
chr2H	633569252	633570648
chr2H	633571704	633572604
chr2H	633694975	633695772
chr2H	633863156	633864998
chr2H	633881269	633882070
chr2H	633897229	633898109
chr2H	634014265	634014781
chr2H	634095551	634095880
chr2H	634349962	634351199
chr2H	634386502	634387022
chr2H	634869054	634869795
chr2H	634940218	634940493
chr2H	635300402	635301594
chr2H	635543343	635544814
chr2H	635546930	635547457
chr2H	635720870	635721395
chr2H	635776882	635777922
chr2H	636278144	636278350
chr2H	636710213	636711196
chr2H	636723933	636724605
chr2H	637053612	637054255
chr2H	637952269	637952843
chr2H	638371416	638371760
chr2H	639288758	639289108
chr2H	639424073	639424801
chr2H	639548687	639548981
chr2H	640450678	640451009
chr2H	640459106	640459584
chr2H	641834450	641835037
chr2H	641924907	641925429
chr2H	641940399	641941111
chr2H	641994617	641995424
chr2H	642418540	642418972
chr2H	642461427	642462913
chr2H	642615237	642615610
chr2H	643290006	643290489
chr2H	643341900	643342731
chr2H	643355578	643356733
chr2H	643938130	643938602
chr2H	645319132	645319481
chr2H	645360753	645361311
chr2H	646269301	646270462
chr2H	647323517	647323949
chr2H	647444146	647444665
chr2H	647445795	647446497
chr2H	647452744	647452892
chr2H	648192676	648193737
chr2H	648417690	648418865
chr2H	649368996	649369569
chr2H	649443131	649444203
chr2H	649486651	649487497
chr2H	649507394	649508562
chr2H	649511669	649513410
chr2H	649617224	649617949
chr2H	649619470	649620768
chr2H	650098483	650098693
chr2H	650328841	650329813
chr2H	650703124	650703436
chr2H	650942551	650943851
chr2H	651170853	651171424
chr2H	651494873	651495276
chr2H	651501588	651502118
chr2H	651552370	651552753
chr2H	651926622	651927283
chr2H	653402497	653403901
chr2H	654581093	654582993
chr2H	654644463	654645176
chr2H	654765831	654768429
chr2H	654828384	654829489
chr2H	655304926	655306097
chr2H	655571428	655573085
chr2H	655612724	655613914
chr2H	655636754	655637156
chr2H	655819650	655820189
chr2H	655820891	655821483
chr2H	655824041	655824720
chr2H	657551935	657552083
chr2H	657876260	657876879
chr2H	657963481	657964973
chr2H	659206337	659207042
chr2H	659301125	659301699
chr2H	659353262	659354519
chr2H	659751704	659752621
chr2H	660535296	660535592
chr2H	660715095	660715359
chr2H	660725074	660725803
chr2H	660746273	660746958
chr2H	661084043	661084456
chr2H	665579190	665579494
chr3H	1634632	1635812
chr3H	2898914	2899198
chr3H	3313132	3313349
chr3H	3761671	3762479
chr3H	5067770	5069040
chr3H	5104502	5105140
chr3H	5786051	5787223
chr3H	6021311	6022032
chr3H	6118157	6118579
chr3H	6199447	6200195
chr3H	6506478	6507252
chr3H	6514418	6516527
chr3H	6738877	6739657
chr3H	6753503	6754346
chr3H	6779355	6780451
chr3H	6829965	6830676
chr3H	6883491	6884078
chr3H	6885752	6886086
chr3H	6891801	6892880
chr3H	6900467	6901748
chr3H	6904458	6905379
chr3H	7080331	7081102
chr3H	7159352	7160328
chr3H	7163020	7164075
chr3H	7168861	7169369
chr3H	7219246	7219914
chr3H	7414896	7415412
chr3H	7428992	7429479
chr3H	8337274	8338697
chr3H	8476739	8477710
chr3H	8647265	8647517
chr3H	8889703	8890259
chr3H	8898002	8898260
chr3H	12004722	12006322
chr3H	13278910	13279294
chr3H	13368259	13368569
chr3H	13404018	13404519
chr3H	13410648	13411442
chr3H	13984337	13985101
chr3H	14085778	14086239
chr3H	14089301	14089723
chr3H	14113484	14114530
chr3H	15810200	15811951
chr3H	15827266	15827900
chr3H	16321619	16322199
chr3H	17531916	17532606
chr3H	17797841	17798650
chr3H	17966426	17967023
chr3H	18294071	18294225
chr3H	18775936	18776176
chr3H	18850171	18851209
chr3H	18908538	18909282
chr3H	19422418	19424192
chr3H	20006779	20007048
chr3H	21848527	21849060
chr3H	24627584	24628788
chr3H	25498282	25499021
chr3H	25569930	25571199
chr3H	26416432	26417837
chr3H	26418522	26418799
chr3H	26727210	26728177
chr3H	26774746	26775268
chr3H	27324848	27326000
chr3H	27775248	27775887
chr3H	29867257	29867513
chr3H	30833078	30833317
chr3H	30888462	30888645
chr3H	31764771	31766020
chr3H	32149688	32150081
chr3H	33576001	33576620
chr3H	35184922	35185387
chr3H	35498772	35499991
chr3H	35530256	35531479
chr3H	36128000	36129379
chr3H	37482893	37484043
chr3H	38027886	38028326
chr3H	38852407	38852687
chr3H	39924980	39925485
chr3H	41095381	41097841
chr3H	41644822	41646454
chr3H	42452467	42453378
chr3H	43014709	43016181
chr3H	43571951	43573159
chr3H	43618610	43619406
chr3H	44767804	44769169
chr3H	44820858	44821324
chr3H	45292556	45292995
chr3H	45294162	45295494
chr3H	45425339	45426385
chr3H	45456537	45457526
chr3H	45903522	45904003
chr3H	46027619	46028253
chr3H	46210067	46211867
chr3H	47062233	47063429
chr3H	47657685	47658298
chr3H	47931139	47932326
chr3H	47936128	47937245
chr3H	50615087	50615889
chr3H	52357215	52358584
chr3H	54651330	54651950
chr3H	54657727	54657995
chr3H	55061771	55062489
chr3H	55831522	55831942
chr3H	56357544	56358424
chr3H	56438644	56440093
chr3H	56931400	56931767
chr3H	57635407	57636694
chr3H	57817925	57818481
chr3H	60118569	60119100
chr3H	63585095	63585338
chr3H	65936870	65938038
chr3H	66016461	66016777
chr3H	66199586	66200533
chr3H	66586282	66587106
chr3H	66623443	66624318
chr3H	68152854	68153845
chr3H	68428448	68429499
chr3H	69245242	69245792
chr3H	69462794	69463713
chr3H	70182675	70183567
chr3H	71727339	71727698
chr3H	71729563	71730075
chr3H	72410079	72410232
chr3H	72711716	72711994
chr3H	72842000	72842311
chr3H	73578972	73579645
chr3H	73676736	73677245
chr3H	74373726	74374564
chr3H	74777252	74778674
chr3H	75570210	75570812
chr3H	78268287	78269206
chr3H	79990255	79992030
chr3H	85302467	85302791
chr3H	85894648	85895651
chr3H	87443760	87444503
chr3H	87931705	87934209
chr3H	89095753	89096917
chr3H	89097517	89097951
chr3H	89224945	89226072
chr3H	89757597	89758066
chr3H	90433993	90434809
chr3H	90535837	90537229
chr3H	91158939	91159704
chr3H	91424166	91424717
chr3H	92833951	92834451
chr3H	95869949	95870184
chr3H	96012744	96013081
chr3H	96946858	96947553
chr3H	97591864	97593112
chr3H	97601580	97601864
chr3H	97810817	97812152
chr3H	97904475	97904631
chr3H	98229501	98230625
chr3H	101667458	101667993
chr3H	101811004	101811471
chr3H	101987015	101988185
chr3H	103951095	103951386
chr3H	104279570	104280359
chr3H	105070781	105071297
chr3H	108914954	108915252
chr3H	109256284	109256739
chr3H	109309413	109310370
chr3H	110919369	110920469
chr3H	112003709	112004196
chr3H	113583693	113585038
chr3H	114878528	114878985
chr3H	115335545	115336667
chr3H	116194417	116195353
chr3H	116641892	116642554
chr3H	117503502	117504551
chr3H	119478367	119478947
chr3H	119613607	119614061
chr3H	120401045	120401400
chr3H	122847189	122847941
chr3H	123686861	123687303
chr3H	123816599	123817584
chr3H	124248959	124250437
chr3H	124613859	124614126
chr3H	124770419	124770706
chr3H	124832719	124834010
chr3H	127231834	127232381
chr3H	129435582	129436090
chr3H	129588882	129589267
chr3H	130573243	130574439
chr3H	133322081	133322462
chr3H	134944223	134944642
chr3H	136321655	136323352
chr3H	137869039	137869511
chr3H	137870254	137871141
chr3H	138135454	138136244
chr3H	139676307	139677546
chr3H	139819460	139820146
chr3H	145111734	145113942
chr3H	147004287	147004883
chr3H	147379387	147379576
chr3H	147427884	147428606
chr3H	148305781	148306267
chr3H	148307749	148308051
chr3H	148823953	148824882
chr3H	149230330	149231176
chr3H	150259645	150260412
chr3H	153885781	153887200
chr3H	153897269	153898230
chr3H	154909298	154909873
chr3H	156018197	156018804
chr3H	157687118	157688396
chr3H	159502010	159503091
chr3H	161817165	161817531
chr3H	165223948	165224353
chr3H	166447022	166447818
chr3H	166521647	166522990
chr3H	166907975	166908535
chr3H	166910619	166910967
chr3H	166971251	166971699
chr3H	170164595	170164938
chr3H	170638246	170639054
chr3H	173370119	173370628
chr3H	173373786	173374832
chr3H	173376267	173376682
chr3H	174643220	174643703
chr3H	175974614	175975465
chr3H	179139066	179140077
chr3H	179819297	179820338
chr3H	185940124	185940504
chr3H	187127619	187127941
chr3H	188276356	188277041
chr3H	194727201	194727688
chr3H	195535296	195535900
chr3H	196030909	196032153
chr3H	199554679	199555061
chr3H	200248919	200249742
chr3H	204435150	204435547
chr3H	204995436	204995949
chr3H	205474457	205475294
chr3H	206317962	206319230
chr3H	206353659	206353807
chr3H	206610203	206610573
chr3H	212496886	212497680
chr3H	216941868	216942763
chr3H	218379578	218379981
chr3H	222467970	222469515
chr3H	223228126	223229172
chr3H	223979697	223980120
chr3H	225927593	225927984
chr3H	225942293	225943356
chr3H	231254803	231255561
chr3H	231831802	231832789
chr3H	231833640	231834159
chr3H	233635014	233635886
chr3H	235038959	235039879
chr3H	235733332	235734341
chr3H	236784879	236785946
chr3H	237203128	237204052
chr3H	237661986	237662134
chr3H	237805947	237806127
chr3H	239901909	239903368
chr3H	243215547	243216027
chr3H	245730903	245731290
chr3H	248499045	248499751
chr3H	252036484	252037366
chr3H	253124801	253125065
chr3H	253994634	253995414
chr3H	256078827	256079611
chr3H	258076571	258076974
chr3H	259130831	259131208
chr3H	262186184	262186985
chr3H	263514687	263515537
chr3H	266966200	266967233
chr3H	267015511	267015815
chr3H	272786568	272787008
chr3H	273852202	273852451
chr3H	276908862	276909861
chr3H	284901310	284901833
chr3H	288714506	288715022
chr3H	289579927	289580859
chr3H	291557963	291559365
chr3H	293510944	293512064
chr3H	294522035	294522518
chr3H	297272188	297272645
chr3H	300826239	300827246
chr3H	301198975	301200049
chr3H	304347758	304348717
chr3H	305673950	305674430
chr3H	306037201	306037383
chr3H	308109927	308110225
chr3H	310287741	310288256
chr3H	310288987	310289403
chr3H	310361354	310361514
chr3H	311971763	311972557
chr3H	311980087	311980471
chr3H	317422511	317422959
chr3H	318969036	318970063
chr3H	323792014	323793001
chr3H	324509393	324509759
chr3H	326406704	326407660
chr3H	327043795	327044507
chr3H	328475809	328476201
chr3H	328598998	328599410
chr3H	330181106	330182690
chr3H	333245683	333245983
chr3H	336018293	336019454
chr3H	336186867	336187966
chr3H	337809570	337809838
chr3H	340200245	340200729
chr3H	342912945	342913972
chr3H	343097423	343097664
chr3H	352479783	352480838
chr3H	353462303	353463040
chr3H	353523602	353523786
chr3H	358041770	358042011
chr3H	358905716	358906691
chr3H	359380148	359381059
chr3H	361295377	361296418
chr3H	361566818	361567677
chr3H	363071582	363072503
chr3H	363573016	363573432
chr3H	363574211	363574535
chr3H	367002139	367002563
chr3H	367043543	367044369
chr3H	367768273	367769323
chr3H	370513585	370515004
chr3H	374392511	374394052
chr3H	376413075	376414088
chr3H	376567530	376568259
chr3H	376974715	376976140
chr3H	382240123	382240583
chr3H	382992707	382993299
chr3H	383183481	383184550
chr3H	383248647	383249097
chr3H	384381802	384383043
chr3H	385965089	385965477
chr3H	387537869	387538288
chr3H	387763885	387764529
chr3H	387811919	387812538
chr3H	388525404	388526502
chr3H	389687297	389688021
chr3H	390810082	390811508
chr3H	391910112	391910801
chr3H	395123895	395124185
chr3H	395897627	395897837
chr3H	399789230	399789678
chr3H	402198705	402200409
chr3H	403213690	403214426
chr3H	404664982	404666010
chr3H	406018481	406018978
chr3H	406753689	406754029
chr3H	407801537	407801781
chr3H	409610235	409610605
chr3H	409662152	409662819
chr3H	410536710	410537535
chr3H	410829126	410830254
chr3H	411034938	411035941
chr3H	411529798	411530327
chr3H	414833505	414834439
chr3H	415808769	415809544
chr3H	415817676	415818260
chr3H	415930760	415931513
chr3H	416845867	416846747
chr3H	416848873	416849222
chr3H	421493346	421493801
chr3H	422165077	422166055
chr3H	422499037	422499302
chr3H	424505407	424505686
chr3H	424506551	424507685
chr3H	426089804	426090422
chr3H	428364666	428365927
chr3H	429005922	429006089
chr3H	432643135	432644037
chr3H	433141919	433142459
chr3H	433899080	433900034
chr3H	434192664	434193944
chr3H	435055349	435056323
chr3H	435057780	435058683
chr3H	437086095	437086674
chr3H	437407061	437409189
chr3H	441157605	441158585
chr3H	441740730	441741800
chr3H	443170987	443172402
chr3H	443306433	443307767
chr3H	444476630	444476887
chr3H	444477553	444479145
chr3H	444727341	444728579
chr3H	447937802	447938119
chr3H	448774790	448774969
chr3H	448942548	448943241
chr3H	449102059	449102685
chr3H	449469088	449469525
chr3H	449776369	449778086
chr3H	450543990	450545490
chr3H	452854121	452855034
chr3H	453822468	453823377
chr3H	453859653	453859991
chr3H	453866487	453867338
chr3H	454750477	454750983
chr3H	456697480	456698520
chr3H	457104892	457105491
chr3H	457155283	457156328
chr3H	457457683	457459049
chr3H	457459736	457460160
chr3H	457651015	457651993
chr3H	457876753	457878154
chr3H	458294567	458295157
chr3H	458837047	458837826
chr3H	459793677	459794722
chr3H	460841635	460842056
chr3H	463004739	463005155
chr3H	463392803	463394283
chr3H	463743985	463745115
chr3H	463746696	463747002
chr3H	463960469	463961007
chr3H	464418296	464418972
chr3H	464420187	464420756
chr3H	464491750	464492122
chr3H	464492737	464493154
chr3H	468723007	468724080
chr3H	470668973	470669362
chr3H	470854175	470855207
chr3H	470867326	470868382
chr3H	473213421	473213827
chr3H	473302303	473302619
chr3H	473378174	473379224
chr3H	474012994	474013179
chr3H	474230050	474230611
chr3H	475018082	475018317
chr3H	476535330	476536498
chr3H	480782324	480782769
chr3H	480808178	480808548
chr3H	482970601	482971584
chr3H	484779319	484781281
chr3H	485186686	485187752
chr3H	486177863	486180027
chr3H	486837225	486838166
chr3H	489089232	489089759
chr3H	491450177	491450325
chr3H	492487718	492488800
chr3H	494947485	494949008
chr3H	497266791	497267939
chr3H	497490180	497491558
chr3H	498629382	498630378
chr3H	503604157	503604308
chr3H	504603644	504604731
chr3H	505974029	505974563
chr3H	508817334	508817874
chr3H	509852161	509853122
chr3H	510134291	510134830
chr3H	510136407	510136569
chr3H	511464770	511465280
chr3H	512433157	512434258
chr3H	512540150	512541208
chr3H	516303257	516303571
chr3H	516416128	516417669
chr3H	516632587	516633431
chr3H	519125614	519126300
chr3H	520553343	520554959
chr3H	520703585	520703939
chr3H	521526610	521526881
chr3H	522840551	522841222
chr3H	522857972	522858526
chr3H	524776440	524778927
chr3H	525828569	525829500
chr3H	526684866	526685559
chr3H	526944114	526944967
chr3H	527498231	527499664
chr3H	527984680	527985005
chr3H	528080254	528080945
chr3H	529730953	529731859
chr3H	530352073	530352919
chr3H	530750559	530751767
chr3H	531076630	531077714
chr3H	531113874	531115571
chr3H	531242077	531243158
chr3H	531335504	531337668
chr3H	531547511	531547980
chr3H	531655369	531656023
chr3H	531799568	531800386
chr3H	532236442	532238341
chr3H	532433069	532434573
chr3H	533873503	533874232
chr3H	533935283	533935967
chr3H	534028088	534028661
chr3H	534066294	534067077
chr3H	534204775	534205110
chr3H	534452839	534453982
chr3H	534483656	534485657
chr3H	534495874	534496487
chr3H	534497656	534499363
chr3H	534514553	534515286
chr3H	534531250	534531575
chr3H	535584613	535585688
chr3H	536807250	536807939
chr3H	540375167	540375881
chr3H	540380010	540380812
chr3H	541039841	541040193
chr3H	541256678	541257386
chr3H	542424603	542425064
chr3H	542445184	542446565
chr3H	542531712	542532258
chr3H	543566360	543567092
chr3H	543641585	543641766
chr3H	543642492	543644509
chr3H	543686624	543688265
chr3H	544927193	544928661
chr3H	544934575	544935350
chr3H	545399291	545401055
chr3H	545553662	545554401
chr3H	546737639	546739301
chr3H	546906280	546907695
chr3H	546990138	546990946
chr3H	547385946	547386789
chr3H	548367590	548368239
chr3H	548528785	548529458
chr3H	548552728	548553347
chr3H	548580044	548580567
chr3H	548809586	548810276
chr3H	548812875	548813955
chr3H	549303053	549303916
chr3H	549611356	549611922
chr3H	549643767	549644648
chr3H	549652374	549653653
chr3H	550502132	550504715
chr3H	550516620	550518155
chr3H	551670080	551670581
chr3H	551888529	551889491
chr3H	551967007	551967619
chr3H	551973891	551974608
chr3H	552657123	552657474
chr3H	552660571	552661927
chr3H	552742128	552743544
chr3H	552813152	552813725
chr3H	553228552	553229572
chr3H	553852504	553853311
chr3H	554515437	554515807
chr3H	554557428	554558874
chr3H	555362189	555362474
chr3H	555415274	555415653
chr3H	555795723	555796794
chr3H	556062269	556062435
chr3H	556150021	556152953
chr3H	556631122	556632428
chr3H	556733980	556734844
chr3H	556763600	556764303
chr3H	556827249	556827410
chr3H	556829660	556831697
chr3H	556942444	556943712
chr3H	557118075	557118861
chr3H	558184675	558185277
chr3H	558194052	558195381
chr3H	558207650	558208277
chr3H	558336557	558338270
chr3H	558692543	558694152
chr3H	558849008	558849634
chr3H	559192659	559193930
chr3H	560032488	560033497
chr3H	560985333	560985796
chr3H	561247719	561249430
chr3H	562722692	562723409
chr3H	563651971	563652494
chr3H	563910393	563911101
chr3H	563931034	563931430
chr3H	563952011	563952463
chr3H	564616149	564616297
chr3H	564683593	564684783
chr3H	564774095	564774902
chr3H	565039755	565040699
chr3H	565060447	565061557
chr3H	565086190	565087166
chr3H	566947501	566948668
chr3H	567175606	567176968
chr3H	567390078	567390381
chr3H	567856241	567857725
chr3H	568423363	568424495
chr3H	569443853	569444605
chr3H	569446001	569446833
chr3H	570412751	570413966
chr3H	570636624	570636875
chr3H	570641182	570641966
chr3H	570646685	570647244
chr3H	570678979	570679452
chr3H	570727149	570728313
chr3H	571214221	571215282
chr3H	571937118	571937888
chr3H	573095489	573097580
chr3H	573375198	573375636
chr3H	573377626	573378078
chr3H	573457295	573457808
chr3H	574471849	574472554
chr3H	574509012	574509823
chr3H	574749019	574750384
chr3H	574751011	574751452
chr3H	574806321	574807554
chr3H	574810449	574811517
chr3H	575111560	575113222
chr3H	575435434	575435828
chr3H	575666033	575666828
chr3H	575815122	575815578
chr3H	575905117	575906608
chr3H	575960086	575960521
chr3H	575961860	575963094
chr3H	576004971	576005721
chr3H	576072891	576073429
chr3H	576212066	576212848
chr3H	576820313	576821777
chr3H	577592068	577593030
chr3H	577593702	577594019
chr3H	577653719	577654901
chr3H	577667179	577667756
chr3H	578569696	578570662
chr3H	578666028	578666265
chr3H	579037058	579037317
chr3H	579368225	579369530
chr3H	579599915	579600514
chr3H	579681224	579682418
chr3H	579948450	579949370
chr3H	579998087	579998505
chr3H	580003266	580004092
chr3H	580201587	580202411
chr3H	580203379	580204632
chr3H	581343026	581343430
chr3H	581501397	581501875
chr3H	581512533	581514015
chr3H	581615476	581616020
chr3H	582238592	582239541
chr3H	583602757	583603586
chr3H	583608993	583610594
chr3H	583838194	583838915
chr3H	584011997	584012634
chr3H	584521625	584521984
chr3H	584908486	584908727
chr3H	585140025	585140514
chr3H	585143628	585143931
chr3H	586378390	586379495
chr3H	586462528	586463187
chr3H	586474165	586474946
chr3H	587617923	587618479
chr3H	587621176	587621946
chr3H	588696651	588696991
chr3H	588789698	588790243
chr3H	590362450	590362759
chr3H	592729684	592730014
chr3H	593058145	593058846
chr3H	593075392	593075620
chr3H	593165773	593166423
chr3H	593208347	593208846
chr3H	593370749	593371659
chr3H	594026659	594026888
chr3H	594612795	594613923
chr3H	595066984	595067841
chr3H	595073397	595075188
chr3H	595256540	595257329
chr3H	595795169	595795833
chr3H	595800693	595801236
chr3H	596070927	596071977
chr3H	596340525	596342172
chr3H	596407783	596408472
chr3H	596688256	596690238
chr3H	598917902	598918793
chr3H	599200111	599201125
chr3H	599341176	599341971
chr3H	599742186	599743552
chr3H	600045256	600045521
chr3H	600357229	600357377
chr3H	600405650	600406233
chr3H	600748298	600749057
chr3H	600751336	600751872
chr3H	601093355	601093892
chr3H	604364411	604364949
chr3H	605195005	605196191
chr3H	605391579	605391831
chr3H	605895809	605896411
chr3H	606006929	606007580
chr3H	610109528	610109942
chr3H	610121613	610121906
chr3H	610191763	610193191
chr3H	611893698	611894333
chr3H	614479236	614479512
chr3H	614621821	614622922
chr3H	614624579	614625077
chr3H	615650549	615651394
chr3H	617576730	617578032
chr3H	617619196	617620237
chr4H	1668924	1669149
chr4H	2289792	2290167
chr4H	2292446	2292625
chr4H	2681353	2681696
chr4H	4167123	4167528
chr4H	4803747	4804705
chr4H	4875741	4876312
chr4H	4897016	4898231
chr4H	4914567	4915323
chr4H	5219126	5219926
chr4H	5410827	5412685
chr4H	5480883	5483024
chr4H	5488167	5488690
chr4H	5562506	5562912
chr4H	5727717	5728660
chr4H	5736267	5737203
chr4H	5909158	5909502
chr4H	5937007	5937283
chr4H	6324067	6325558
chr4H	6326882	6328466
chr4H	6331288	6332146
chr4H	7686956	7687121
chr4H	8184648	8185430
chr4H	8947976	8948736
chr4H	9822875	9823566
chr4H	9824818	9825192
chr4H	9828917	9830981
chr4H	9958853	9959286
chr4H	9970492	9971556
chr4H	11398625	11399561
chr4H	11401511	11401834
chr4H	11404333	11404785
chr4H	11407641	11408112
chr4H	11760226	11762413
chr4H	11851559	11851951
chr4H	13075707	13076327
chr4H	14178857	14180153
chr4H	14187789	14188259
chr4H	15080602	15080970
chr4H	15082330	15083160
chr4H	15087859	15088680
chr4H	15111393	15112450
chr4H	16703239	16703555
chr4H	16854351	16855664
chr4H	16913470	16913640
chr4H	19675630	19677898
chr4H	19744391	19744912
chr4H	20122848	20123011
chr4H	20138950	20139813
chr4H	20760625	20761136
chr4H	20804137	20804475
chr4H	21017997	21019043
chr4H	21098310	21098707
chr4H	21145399	21146023
chr4H	22437721	22439236
chr4H	22714114	22715474
chr4H	23147301	23148896
chr4H	23491283	23491923
chr4H	23505337	23506775
chr4H	23766818	23768072
chr4H	23770523	23770671
chr4H	23920725	23922498
chr4H	23923175	23923564
chr4H	23948643	23949242
chr4H	23950473	23951168
chr4H	23982170	23983351
chr4H	24875526	24876225
chr4H	24877501	24877840
chr4H	24879754	24879992
chr4H	25046921	25047958
chr4H	26053257	26053797
chr4H	26165460	26165924
chr4H	26174852	26175669
chr4H	26307978	26309132
chr4H	27319459	27320437
chr4H	27645627	27646064
chr4H	27646735	27648185
chr4H	29738404	29739107
chr4H	33598141	33598799
[truncated: 2,224 more rows]
